# Supplementary material for: Shavenbaby and Yorkie mediate Hippo signaling to protect adult stem cells from apoptosis
Source: Nat Commun. 2018 Nov 30;9:5123. doi: 10.1038/s41467-018-07569-0 (PMC6269459; doi:10.1038/s41467-018-07569-0)
Supplement: Supplementary file 4 — Supplementary Data 1 [file 41467_2018_7569_MOESM4_ESM.xlsx]

## Sheet: MACS_peaks_Yki
# This file is generated by MACS version 2.1.1.20160309
# effective genome size = 1.20e+08
# band width = 300
# model fold = [5, 50]
# qvalue cutoff = 1.00e-01
# Larger dataset will be scaled towards smaller dataset.
# Range for calculating regional lambda is: 1000 bps and 10000 bps
# Broad region calling is off
# Paired-End mode is off
# tag size is determined as 50 bps
# total tags in treatment: 22041362
# tags after filtering in treatment: 17653247
# maximum duplicate tags at the same position in treatment = 1
# Redundant rate in treatment: 0.20
# total tags in control: 25549865
# tags after filtering in control: 20508622
# maximum duplicate tags at the same position in control = 1
# Redundant rate in control: 0.20
# d = 200
chr	start	end	length	abs_summit	pileup	-log10(pvalue)	fold_enrichment	-log10(qvalue)	name
211000022280519	1190	1434	245	1243	71.00	4.73384	1.66752	2.87013	macs_yrk_ail_01_peak_1
2L	5248	5962	715	5662	60.00	6.61998	2.00512	4.43091	macs_yrk_ail_01_peak_2
2L	35506	35888	383	35685	65.00	6.23229	1.89970	4.13007	macs_yrk_ail_01_peak_3
2L	39354	39590	237	39497	52.00	2.70490	1.49587	1.20966	macs_yrk_ail_01_peak_4
2L	42124	42442	319	42265	66.00	8.69595	2.20235	6.19446	macs_yrk_ail_01_peak_5
2L	65433	65670	238	65568	49.00	3.46696	1.64354	1.80203	macs_yrk_ail_01_peak_6
2L	66482	67571	1090	66819	72.00	10.99730	2.39957	8.15846	macs_yrk_ail_01_peak_7
2L	72335	73370	1036	72534	65.00	8.33381	2.16948	5.88682	macs_yrk_ail_01_peak_8
2L	73772	73992	221	73925	54.00	4.78917	1.80790	2.89187	macs_yrk_ail_01_peak_9
2L	78902	79475	574	79160	59.00	6.29725	1.97225	4.15801	macs_yrk_ail_01_peak_10
2L	88556	88882	327	88689	51.00	3.97263	1.70928	2.21515	macs_yrk_ail_01_peak_11
2L	91149	91370	222	91214	51.00	3.97263	1.70928	2.21515	macs_yrk_ail_01_peak_12
2L	91682	92295	614	92151	59.00	6.29725	1.97225	4.15801	macs_yrk_ail_01_peak_13
2L	102336	102789	454	102495	63.00	7.16566	2.04254	4.91729	macs_yrk_ail_01_peak_14
2L	106393	106845	453	106575	68.00	7.65733	2.04691	5.31372	macs_yrk_ail_01_peak_15
2L	107061	107304	244	107253	64.00	4.41256	1.67207	2.59789	macs_yrk_ail_01_peak_16
2L	107727	109039	1313	108266	72.00	10.85271	2.38212	8.06404	macs_yrk_ail_01_peak_17
2L	109120	109408	289	109293	53.00	4.24906	1.73483	2.44384	macs_yrk_ail_01_peak_18
2L	114638	114962	325	114801	58.00	5.31136	1.84445	3.35281	macs_yrk_ail_01_peak_19
2L	128653	129811	1159	129264	97.00	19.81094	2.93116	15.76864	macs_yrk_ail_01_peak_20
2L	139757	140075	319	139913	52.00	4.23124	1.74122	2.43335	macs_yrk_ail_01_peak_21
2L	155333	156149	817	155500	71.00	10.16833	2.31438	7.48194	macs_yrk_ail_01_peak_22
2L	160678	162128	1451	161570	79.00	13.94434	2.62967	10.69268	macs_yrk_ail_01_peak_23
2L	163354	163610	257	163510	63.00	7.62863	2.10374	5.28629	macs_yrk_ail_01_peak_24
2L	166240	166738	499	166370	57.00	5.67259	1.90651	3.63004	macs_yrk_ail_01_peak_25
2L	168528	168796	269	168645	58.00	5.98142	1.93938	3.89090	macs_yrk_ail_01_peak_26
2L	182793	183297	505	183173	64.00	7.81374	2.11512	5.46458	macs_yrk_ail_01_peak_27
2L	203758	204021	264	203904	57.00	5.52464	1.88523	3.52294	macs_yrk_ail_01_peak_28
2L	206913	207728	816	207515	62.00	7.28577	2.07086	4.99474	macs_yrk_ail_01_peak_29
2L	220599	220884	286	220774	58.00	5.67131	1.89546	3.63004	macs_yrk_ail_01_peak_30
2L	221335	225667	4333	222260	92.00	20.09235	3.05699	15.98850	macs_yrk_ail_01_peak_31
2L	245900	246233	334	246064	54.00	4.78917	1.80790	2.89187	macs_yrk_ail_01_peak_32
2L	246452	247206	755	246724	73.00	11.40153	2.43244	8.50461	macs_yrk_ail_01_peak_33
2L	247622	247956	335	247773	58.00	5.98142	1.93938	3.89090	macs_yrk_ail_01_peak_34
2L	248188	248409	222	248266	54.00	4.78917	1.80790	2.89187	macs_yrk_ail_01_peak_35
2L	248767	249748	982	249335	71.00	10.59885	2.36670	7.81801	macs_yrk_ail_01_peak_36
2L	249830	250632	803	249977	60.00	6.28985	1.95971	4.15801	macs_yrk_ail_01_peak_37
2L	251648	252048	401	251814	56.00	5.37086	1.87364	3.37761	macs_yrk_ail_01_peak_38
2L	252157	252372	216	252302	50.00	3.71585	1.67641	2.00472	macs_yrk_ail_01_peak_39
2L	272858	273745	888	273567	70.00	7.48163	2.00390	5.18322	macs_yrk_ail_01_peak_40
2L	273958	274216	259	274021	67.00	8.01566	2.10317	5.62029	macs_yrk_ail_01_peak_41
2L	277000	277611	612	277247	62.00	6.79455	2.00511	4.59816	macs_yrk_ail_01_peak_42
2L	282846	283423	578	282988	64.00	5.32005	1.79105	3.36098	macs_yrk_ail_01_peak_43
2L	285318	285822	505	285475	72.00	10.39580	2.32721	7.66532	macs_yrk_ail_01_peak_44
2L	286088	286470	383	286244	60.00	6.28985	1.95971	4.15801	macs_yrk_ail_01_peak_45
2L	292387	292601	215	292567	55.00	3.34833	1.58054	1.72006	macs_yrk_ail_01_peak_46
2L	294049	294593	545	294248	59.00	6.29725	1.97225	4.15801	macs_yrk_ail_01_peak_47
2L	295156	295876	721	295591	70.00	9.27174	2.21960	6.70766	macs_yrk_ail_01_peak_48
2L	297650	298584	935	298080	71.00	10.59885	2.36670	7.81801	macs_yrk_ail_01_peak_49
2L	305462	305903	442	305745	59.00	6.07721	1.94155	3.98222	macs_yrk_ail_01_peak_50
2L	306099	306845	747	306378	72.00	10.74225	2.36881	7.95695	macs_yrk_ail_01_peak_51
2L	357564	357772	209	357577	57.00	3.55094	1.59816	1.87982	macs_yrk_ail_01_peak_52
2L	358011	358286	276	358177	65.00	8.33381	2.16948	5.88682	macs_yrk_ail_01_peak_53
2L	358492	358748	257	358557	56.00	4.12725	1.69093	2.35951	macs_yrk_ail_01_peak_54
2L	377615	378348	734	377872	77.00	12.39363	2.48524	9.37594	macs_yrk_ail_01_peak_55
2L	381556	381794	239	381652	60.00	6.16479	1.94252	4.06592	macs_yrk_ail_01_peak_56
2L	403829	404100	272	403936	55.00	3.45936	1.59762	1.80203	macs_yrk_ail_01_peak_57
2L	404385	404675	291	404675	55.00	2.46237	1.44055	1.01597	macs_yrk_ail_01_peak_58
2L	414475	415540	1066	414960	79.00	10.11281	2.20332	7.43499	macs_yrk_ail_01_peak_59
2L	419285	419551	267	419363	69.00	4.80241	1.68853	2.90382	macs_yrk_ail_01_peak_60
2L	419943	421368	1426	421172	68.00	8.27211	2.12280	5.86710	macs_yrk_ail_01_peak_61
2L	422898	423618	721	423198	60.00	6.61998	2.00512	4.43091	macs_yrk_ail_01_peak_62
2L	426850	428622	1773	427934	75.00	12.22705	2.49819	9.21343	macs_yrk_ail_01_peak_63
2L	428833	431623	2791	430232	86.00	17.15152	2.85977	13.44680	macs_yrk_ail_01_peak_64
2L	438527	438915	389	438632	57.00	5.67259	1.90651	3.63004	macs_yrk_ail_01_peak_65
2L	439013	439916	904	439500	80.00	14.38707	2.66254	11.07238	macs_yrk_ail_01_peak_66
2L	439969	441857	1889	441330	70.00	10.20625	2.33383	7.48194	macs_yrk_ail_01_peak_67
2L	441931	442861	931	442124	71.00	10.59885	2.36670	7.81801	macs_yrk_ail_01_peak_68
2L	452713	453003	291	452819	56.00	5.24912	1.85584	3.29441	macs_yrk_ail_01_peak_69
2L	478856	481679	2824	481092	96.00	20.82471	3.05212	16.65086	macs_yrk_ail_01_peak_70
2L	489680	489918	239	489746	62.00	5.77427	1.86892	3.72675	macs_yrk_ail_01_peak_71
2L	490120	491006	887	490767	78.00	13.50691	2.59680	10.31661	macs_yrk_ail_01_peak_72
2L	507231	507618	388	507419	66.00	7.41674	2.03966	5.12064	macs_yrk_ail_01_peak_73
2L	510267	510892	626	510687	72.00	10.99730	2.39957	8.15846	macs_yrk_ail_01_peak_74
2L	522720	523387	668	523230	59.00	6.29725	1.97225	4.15801	macs_yrk_ail_01_peak_75
2L	523463	523998	536	523772	71.00	10.59885	2.36670	7.81801	macs_yrk_ail_01_peak_76
2L	530080	530854	775	530266	65.00	7.71995	2.09029	5.37421	macs_yrk_ail_01_peak_77
2L	540599	541026	428	540776	72.00	7.83546	2.02493	5.48559	macs_yrk_ail_01_peak_78
2L	559584	560273	690	559766	72.00	6.22576	1.83718	4.12385	macs_yrk_ail_01_peak_79
2L	568234	568450	217	568288	65.00	4.99516	1.74097	3.08596	macs_yrk_ail_01_peak_80
2L	594754	595105	352	594940	82.00	10.51530	2.21150	7.78096	macs_yrk_ail_01_peak_81
2L	606246	606722	477	606442	55.00	4.69684	1.78428	2.83495	macs_yrk_ail_01_peak_82
2L	611389	611662	274	611578	53.00	4.15078	1.71961	2.38176	macs_yrk_ail_01_peak_83
2L	611731	611984	254	611868	52.00	4.05882	1.71408	2.29559	macs_yrk_ail_01_peak_84
2L	623345	623708	364	623502	53.00	4.50941	1.77503	2.65933	macs_yrk_ail_01_peak_85
2L	633473	634630	1158	634449	69.00	9.81958	2.30096	7.15137	macs_yrk_ail_01_peak_86
2L	639484	639700	217	639548	59.00	5.41986	1.84983	3.42351	macs_yrk_ail_01_peak_87
2L	647588	647817	230	647751	55.00	3.60492	1.61990	1.92991	macs_yrk_ail_01_peak_88
2L	651687	651908	222	651850	56.00	4.12725	1.69093	2.35951	macs_yrk_ail_01_peak_89
2L	656143	656372	230	656248	57.00	4.70182	1.76660	2.83968	macs_yrk_ail_01_peak_90
2L	669449	669899	451	669853	54.00	4.03327	1.69298	2.27168	macs_yrk_ail_01_peak_91
2L	669968	670216	249	670047	57.00	4.79217	1.77967	2.89467	macs_yrk_ail_01_peak_92
2L	670575	671002	428	670856	52.00	3.81684	1.67582	2.09875	macs_yrk_ail_01_peak_93
2L	684419	684703	285	684546	54.00	4.78917	1.80790	2.89187	macs_yrk_ail_01_peak_94
2L	686264	686473	210	686413	57.00	5.67259	1.90651	3.63004	macs_yrk_ail_01_peak_95
2L	696138	696470	333	696282	56.00	5.37086	1.87364	3.37761	macs_yrk_ail_01_peak_96
2L	697198	697462	265	697314	54.00	4.71562	1.79677	2.85275	macs_yrk_ail_01_peak_97
2L	700405	700970	566	700779	54.00	4.78917	1.80790	2.89187	macs_yrk_ail_01_peak_98
2L	701898	702494	597	702107	83.00	15.74651	2.76115	12.23995	macs_yrk_ail_01_peak_99
2L	714848	715965	1118	715661	87.00	17.62972	2.89264	13.85723	macs_yrk_ail_01_peak_100
2L	718661	718886	226	718834	59.00	6.29725	1.97225	4.15801	macs_yrk_ail_01_peak_101
2L	819338	819624	287	819432	61.00	4.02592	1.63992	2.26466	macs_yrk_ail_01_peak_102
2L	820019	820229	211	820084	61.00	4.02055	1.63918	2.25982	macs_yrk_ail_01_peak_103
2L	826245	826695	451	826577	72.00	6.72552	1.89549	4.53223	macs_yrk_ail_01_peak_104
2L	846217	846451	235	846294	52.00	4.23719	1.74216	2.43335	macs_yrk_ail_01_peak_105
2L	848005	848870	866	848270	71.00	10.59885	2.36670	7.81801	macs_yrk_ail_01_peak_106
2L	850411	851168	758	850980	65.00	8.33381	2.16948	5.88682	macs_yrk_ail_01_peak_107
2L	865399	866535	1137	865707	70.00	8.66150	2.14569	6.19446	macs_yrk_ail_01_peak_108
2L	866721	868837	2117	868271	79.00	13.94434	2.62967	10.69268	macs_yrk_ail_01_peak_109
2L	870780	871839	1060	870945	66.00	8.69595	2.20235	6.19446	macs_yrk_ail_01_peak_110
2L	871925	872293	369	872105	61.00	5.48286	1.83925	3.48296	macs_yrk_ail_01_peak_111
2L	1062337	1064166	1830	1063081	94.00	21.10988	3.12273	16.87621	macs_yrk_ail_01_peak_112
2L	1065047	1065433	387	1065229	63.00	5.37178	1.80633	3.37821	macs_yrk_ail_01_peak_113
2L	1066007	1066306	300	1066179	52.00	4.23719	1.74216	2.43335	macs_yrk_ail_01_peak_114
2L	1077049	1078284	1236	1078106	74.00	8.20877	2.04717	5.80612	macs_yrk_ail_01_peak_115
2L	1108034	1108339	306	1108164	83.00	8.77764	2.02119	6.27356	macs_yrk_ail_01_peak_116
2L	1117378	1118340	963	1118122	59.00	4.92004	1.77992	3.01482	macs_yrk_ail_01_peak_117
2L	1118762	1119404	643	1118926	65.00	7.22091	2.02621	4.96989	macs_yrk_ail_01_peak_118
2L	1128506	1128840	335	1128690	66.00	5.55867	1.80505	3.55506	macs_yrk_ail_01_peak_119
2L	1142743	1143730	988	1143370	70.00	8.79182	2.16143	6.28701	macs_yrk_ail_01_peak_120
2L	1157704	1158075	372	1157891	68.00	6.00225	1.84355	3.91090	macs_yrk_ail_01_peak_121
2L	1158210	1158530	321	1158384	68.00	5.82518	1.82176	3.77563	macs_yrk_ail_01_peak_122
2L	1158768	1159139	372	1158946	76.00	8.38954	2.04693	5.94059	macs_yrk_ail_01_peak_123
2L	1169536	1170312	777	1169671	72.00	7.46251	1.98140	5.16498	macs_yrk_ail_01_peak_124
2L	1172532	1173388	857	1173175	70.00	7.22529	1.97322	4.97413	macs_yrk_ail_01_peak_125
2L	1185478	1186596	1119	1186382	75.00	11.05004	2.36066	8.20947	macs_yrk_ail_01_peak_126
2L	1399409	1399761	353	1399598	62.00	7.28577	2.07086	4.99474	macs_yrk_ail_01_peak_127
2L	1405567	1405853	287	1405826	55.00	5.07635	1.84077	3.13129	macs_yrk_ail_01_peak_128
2L	1409550	1409798	249	1409729	59.00	4.30583	1.69344	2.49749	macs_yrk_ail_01_peak_129
2L	1412660	1413061	402	1412887	69.00	9.33848	2.24141	6.77192	macs_yrk_ail_01_peak_130
2L	1414333	1414532	200	1414367	51.00	3.88928	1.69590	2.16630	macs_yrk_ail_01_peak_131
2L	1420176	1420630	455	1420333	69.00	9.81958	2.30096	7.15137	macs_yrk_ail_01_peak_132
2L	1425043	1425258	216	1425070	51.00	3.97263	1.70928	2.21515	macs_yrk_ail_01_peak_133
2L	1426349	1427326	978	1426750	59.00	6.29725	1.97225	4.15801	macs_yrk_ail_01_peak_134
2L	1445266	1445469	204	1445391	56.00	4.12725	1.69093	2.35951	macs_yrk_ail_01_peak_135
2L	1486128	1486589	462	1486241	63.00	7.49531	2.08609	5.19634	macs_yrk_ail_01_peak_136
2L	1573911	1574245	335	1574182	52.00	4.23719	1.74216	2.43335	macs_yrk_ail_01_peak_137
2L	1643645	1643899	255	1643794	58.00	5.98142	1.93938	3.89090	macs_yrk_ail_01_peak_138
2L	1644524	1644747	224	1644634	57.00	5.67259	1.90651	3.63004	macs_yrk_ail_01_peak_139
2L	1648845	1649224	380	1648995	54.00	4.78917	1.80790	2.89187	macs_yrk_ail_01_peak_140
2L	1649833	1650136	304	1649985	56.00	5.37086	1.87364	3.37761	macs_yrk_ail_01_peak_141
2L	1650620	1650866	247	1650692	51.00	3.97263	1.70928	2.21515	macs_yrk_ail_01_peak_142
2L	1651062	1651468	407	1651171	69.00	9.81958	2.30096	7.15137	macs_yrk_ail_01_peak_143
2L	1658166	1658373	208	1658200	51.00	3.97263	1.70928	2.21515	macs_yrk_ail_01_peak_144
2L	1668677	1668876	200	1668780	56.00	5.37086	1.87364	3.37761	macs_yrk_ail_01_peak_145
2L	1704975	1705365	391	1705189	56.00	5.37086	1.87364	3.37761	macs_yrk_ail_01_peak_146
2L	1710055	1710553	499	1710232	62.00	4.46656	1.69336	2.64848	macs_yrk_ail_01_peak_147
2L	1723397	1723855	459	1723462	55.00	5.07635	1.84077	3.13129	macs_yrk_ail_01_peak_148
2L	1724087	1724579	493	1724273	54.00	4.78917	1.80790	2.89187	macs_yrk_ail_01_peak_149
2L	1727202	1728321	1120	1728126	68.00	9.43892	2.26809	6.82708	macs_yrk_ail_01_peak_150
2L	1728842	1729065	224	1729039	63.00	3.90613	1.61068	2.18220	macs_yrk_ail_01_peak_151
2L	1729595	1730082	488	1729776	70.00	10.20625	2.33383	7.48194	macs_yrk_ail_01_peak_152
2L	1748526	1748774	249	1748631	62.00	6.96069	2.02733	4.72078	macs_yrk_ail_01_peak_153
2L	1884425	1885547	1123	1885024	74.00	11.61411	2.44190	8.71031	macs_yrk_ail_01_peak_154
2L	1887643	1888258	616	1888061	71.00	7.80715	2.03213	5.45821	macs_yrk_ail_01_peak_155
2L	1972603	1973110	508	1972901	71.00	9.16977	2.19418	6.60937	macs_yrk_ail_01_peak_156
2L	1974023	1974440	418	1974168	72.00	8.96933	2.15786	6.45787	macs_yrk_ail_01_peak_157
2L	1980232	1980564	333	1980378	61.00	3.70327	1.59490	2.00472	macs_yrk_ail_01_peak_158
2L	1981464	1981688	225	1981618	57.00	3.06953	1.52579	1.49015	macs_yrk_ail_01_peak_159
2L	1982058	1982589	532	1982401	71.00	8.54520	2.11967	6.09076	macs_yrk_ail_01_peak_160
2L	1987490	1987919	430	1987750	61.00	6.09148	1.92169	3.99595	macs_yrk_ail_01_peak_161
2L	1988309	1988550	242	1988481	60.00	4.26931	1.68083	2.46293	macs_yrk_ail_01_peak_162
2L	2009829	2010314	486	2010146	65.00	8.33381	2.16948	5.88682	macs_yrk_ail_01_peak_163
2L	2037669	2038403	735	2038047	82.00	9.24572	2.07894	6.68292	macs_yrk_ail_01_peak_164
2L	2040463	2040667	205	2040503	71.00	3.08944	1.46332	1.50867	macs_yrk_ail_01_peak_165
2L	2040763	2041547	785	2040935	82.00	6.68675	1.81381	4.49531	macs_yrk_ail_01_peak_166
2L	2130129	2131333	1205	2131004	78.00	12.33613	2.46306	9.31977	macs_yrk_ail_01_peak_167
2L	2144575	2145108	534	2144888	63.00	4.62104	1.70682	2.76406	macs_yrk_ail_01_peak_168
2L	2147179	2147547	369	2147476	65.00	5.89434	1.85647	3.84147	macs_yrk_ail_01_peak_169
2L	2152017	2152229	213	2152186	63.00	5.67808	1.84671	3.63536	macs_yrk_ail_01_peak_170
2L	2161038	2164470	3433	2162855	86.00	17.15152	2.85977	13.44680	macs_yrk_ail_01_peak_171
2L	2164604	2165753	1150	2165180	69.00	9.81958	2.30096	7.15137	macs_yrk_ail_01_peak_172
2L	2166261	2166506	246	2166382	50.00	3.71585	1.67641	2.00472	macs_yrk_ail_01_peak_173
2L	2166563	2166762	200	2166740	49.00	3.46696	1.64354	1.80203	macs_yrk_ail_01_peak_174
2L	2174386	2174648	263	2174508	55.00	5.07635	1.84077	3.13129	macs_yrk_ail_01_peak_175
2L	2174869	2175840	972	2175525	79.00	13.94434	2.62967	10.69268	macs_yrk_ail_01_peak_176
2L	2177766	2178927	1162	2178676	70.00	10.20625	2.33383	7.48194	macs_yrk_ail_01_peak_177
2L	2192090	2193032	943	2192835	67.00	5.49447	1.78885	3.49402	macs_yrk_ail_01_peak_178
2L	2193371	2193723	353	2193616	57.00	5.67259	1.90651	3.63004	macs_yrk_ail_01_peak_179
2L	2194723	2195003	281	2194826	55.00	3.10651	1.54305	1.52432	macs_yrk_ail_01_peak_180
2L	2196233	2196811	579	2196572	64.00	7.97800	2.13661	5.58381	macs_yrk_ail_01_peak_181
2L	2196874	2199470	2597	2197055	73.00	11.40153	2.43244	8.50461	macs_yrk_ail_01_peak_182
2L	2199878	2200979	1102	2200116	72.00	6.93908	1.92039	4.71004	macs_yrk_ail_01_peak_183
2L	2201975	2203668	1694	2202363	90.00	19.09318	2.99125	15.12389	macs_yrk_ail_01_peak_184
2L	2214052	2214303	252	2214183	60.00	5.22497	1.81329	3.27133	macs_yrk_ail_01_peak_185
2L	2217259	2217513	255	2217437	57.00	5.16126	1.83292	3.21105	macs_yrk_ail_01_peak_186
2L	2220418	2221166	749	2220730	59.00	5.22597	1.82274	3.27228	macs_yrk_ail_01_peak_187
2L	2221713	2222056	344	2221900	62.00	6.23985	1.93105	4.13711	macs_yrk_ail_01_peak_188
2L	2225924	2227746	1823	2227182	85.00	10.85003	2.21228	8.06147	macs_yrk_ail_01_peak_189
2L	2242161	2242508	348	2242332	62.00	4.60710	1.71238	2.75073	macs_yrk_ail_01_peak_190
2L	2362849	2363230	382	2362985	70.00	10.20625	2.33383	7.48194	macs_yrk_ail_01_peak_191
2L	2363603	2364999	1397	2364666	77.00	12.73017	2.52401	9.65547	macs_yrk_ail_01_peak_192
2L	2365310	2365766	457	2365626	74.00	11.01682	2.37145	8.17747	macs_yrk_ail_01_peak_193
2L	2365929	2366132	204	2365983	52.00	3.69195	1.65599	2.00472	macs_yrk_ail_01_peak_194
2L	2374544	2374761	218	2374626	60.00	4.44324	1.70509	2.62641	macs_yrk_ail_01_peak_195
2L	2375962	2376498	537	2376347	64.00	6.02091	1.88211	3.92861	macs_yrk_ail_01_peak_196
2L	2380629	2381205	577	2380820	71.00	7.31229	1.97363	5.02046	macs_yrk_ail_01_peak_197
2L	2433521	2433754	234	2433665	68.00	9.38840	2.26176	6.82040	macs_yrk_ail_01_peak_198
2L	2448438	2448965	528	2448499	56.00	5.05311	1.82716	3.13129	macs_yrk_ail_01_peak_199
2L	2450851	2451462	612	2451159	79.00	13.94434	2.62967	10.69268	macs_yrk_ail_01_peak_200
2L	2454332	2454987	656	2454837	61.00	6.67465	2.00069	4.48355	macs_yrk_ail_01_peak_201
2L	2481180	2481555	376	2481373	53.00	4.50941	1.77503	2.65933	macs_yrk_ail_01_peak_202
2L	2486826	2487170	345	2487009	58.00	4.77551	1.76832	2.89187	macs_yrk_ail_01_peak_203
2L	2492298	2492539	242	2492478	58.00	4.72449	1.76105	2.86123	macs_yrk_ail_01_peak_204
2L	2492849	2493221	373	2493087	61.00	5.67973	1.86594	3.63686	macs_yrk_ail_01_peak_205
2L	2574760	2575003	244	2574887	50.00	3.71585	1.67641	2.00472	macs_yrk_ail_01_peak_206
2L	2575121	2575411	291	2575291	52.00	4.03467	1.71027	2.27297	macs_yrk_ail_01_peak_207
2L	2576517	2577688	1172	2577508	79.00	10.90953	2.29019	8.11890	macs_yrk_ail_01_peak_208
2L	2745232	2745697	466	2745347	68.00	4.03162	1.59804	2.27007	macs_yrk_ail_01_peak_209
2L	2748290	2748807	518	2748521	80.00	14.38707	2.66254	11.07238	macs_yrk_ail_01_peak_210
2L	2749353	2749779	427	2749586	57.00	5.37248	1.86333	3.37821	macs_yrk_ail_01_peak_211
2L	2750801	2755735	4935	2752080	108.00	21.85119	2.93386	17.54247	macs_yrk_ail_01_peak_212
2L	2759364	2760355	992	2760223	75.00	9.63677	2.19843	7.01802	macs_yrk_ail_01_peak_213
2L	2765593	2766606	1014	2765982	77.00	11.30261	2.36092	8.45444	macs_yrk_ail_01_peak_214
2L	2767984	2768208	225	2768042	53.00	4.24906	1.73483	2.44384	macs_yrk_ail_01_peak_215
2L	2769506	2770291	786	2769845	67.00	9.06435	2.23522	6.50779	macs_yrk_ail_01_peak_216
2L	2829695	2831101	1407	2830772	94.00	21.10988	3.12273	16.87621	macs_yrk_ail_01_peak_217
2L	2855143	2855627	485	2855473	51.00	3.97263	1.70928	2.21515	macs_yrk_ail_01_peak_218
2L	2856211	2856606	396	2856408	59.00	6.29725	1.97225	4.15801	macs_yrk_ail_01_peak_219
2L	2856749	2857355	607	2857138	55.00	5.07635	1.84077	3.13129	macs_yrk_ail_01_peak_220
2L	2873793	2874400	608	2874209	66.00	7.97519	2.11045	5.58381	macs_yrk_ail_01_peak_221
2L	2874490	2875360	871	2875187	66.00	6.61237	1.93809	4.43091	macs_yrk_ail_01_peak_222
2L	2877689	2877965	277	2877794	56.00	3.57721	1.60877	1.90421	macs_yrk_ail_01_peak_223
2L	2878224	2878773	550	2878421	76.00	10.19988	2.24976	7.48194	macs_yrk_ail_01_peak_224
2L	2878845	2879303	459	2878911	66.00	6.62002	1.93906	4.43091	macs_yrk_ail_01_peak_225
2L	2884825	2887256	2432	2886493	89.00	18.60061	2.95838	14.69866	macs_yrk_ail_01_peak_226
2L	2888772	2889400	629	2889303	63.00	7.62863	2.10374	5.28629	macs_yrk_ail_01_peak_227
2L	2908898	2909203	306	2909079	60.00	6.61998	2.00512	4.43091	macs_yrk_ail_01_peak_228
2L	2955453	2956130	678	2955923	72.00	8.13847	2.06035	5.73875	macs_yrk_ail_01_peak_229
2L	2957303	2958184	882	2958078	74.00	10.78820	2.34464	8.00097	macs_yrk_ail_01_peak_230
2L	2969162	2969674	513	2969491	70.00	9.64201	2.26469	7.02285	macs_yrk_ail_01_peak_231
2L	2972075	2972746	672	2972554	76.00	10.14994	2.24412	7.47078	macs_yrk_ail_01_peak_232
2L	2976644	2977327	684	2976994	75.00	8.93917	2.11928	6.42883	macs_yrk_ail_01_peak_233
2L	2987431	2987695	265	2987549	66.00	5.12369	1.74987	3.17558	macs_yrk_ail_01_peak_234
2L	2988024	2988284	261	2988216	61.00	4.31923	1.68048	2.51023	macs_yrk_ail_01_peak_235
2L	2999293	2999980	688	2999828	69.00	8.57710	2.14788	6.12092	macs_yrk_ail_01_peak_236
2L	3000090	3000746	657	3000581	62.00	6.52002	1.96844	4.37098	macs_yrk_ail_01_peak_237
2L	3036912	3037511	600	3036944	66.00	5.22343	1.76255	3.26991	macs_yrk_ail_01_peak_238
2L	3056231	3056925	695	3056714	68.00	6.43541	1.89676	4.29015	macs_yrk_ail_01_peak_239
2L	3072532	3072833	302	3072621	60.00	6.61998	2.00512	4.43091	macs_yrk_ail_01_peak_240
2L	3094641	3095407	767	3095228	56.00	5.37086	1.87364	3.37761	macs_yrk_ail_01_peak_241
2L	3107163	3107435	273	3107280	50.00	3.21924	1.59436	1.60702	macs_yrk_ail_01_peak_242
2L	3107923	3108349	427	3108180	65.00	8.33381	2.16948	5.88682	macs_yrk_ail_01_peak_243
2L	3144782	3145069	288	3144886	60.00	6.44926	1.98163	4.30339	macs_yrk_ail_01_peak_244
2L	3145164	3145529	366	3145380	56.00	2.65221	1.46628	1.16183	macs_yrk_ail_01_peak_245
2L	3153093	3153607	515	3153497	55.00	5.07635	1.84077	3.13129	macs_yrk_ail_01_peak_246
2L	3159252	3159629	378	3159368	57.00	5.67259	1.90651	3.63004	macs_yrk_ail_01_peak_247
2L	3163716	3164116	401	3163888	60.00	6.61998	2.00512	4.43091	macs_yrk_ail_01_peak_248
2L	3301870	3302389	520	3302124	76.00	12.15636	2.47374	9.19153	macs_yrk_ail_01_peak_249
2L	3302818	3303485	668	3303079	69.00	9.81958	2.30096	7.15137	macs_yrk_ail_01_peak_250
2L	3345983	3346613	631	3346469	75.00	12.22705	2.49819	9.21343	macs_yrk_ail_01_peak_251
2L	3351466	3352028	563	3351761	61.00	5.83857	1.88745	3.78791	macs_yrk_ail_01_peak_252
2L	3352265	3352509	245	3352357	54.00	4.08632	1.70110	2.32162	macs_yrk_ail_01_peak_253
2L	3354686	3355080	395	3354865	65.00	8.33381	2.16948	5.88682	macs_yrk_ail_01_peak_254
2L	3372154	3373046	893	3372758	82.00	12.30191	2.40092	9.28632	macs_yrk_ail_01_peak_255
2L	3376768	3377165	398	3376981	67.00	7.10770	1.98981	4.86171	macs_yrk_ail_01_peak_256
2L	3437011	3437419	409	3437173	83.00	15.74651	2.76115	12.23995	macs_yrk_ail_01_peak_257
2L	3469488	3469939	452	3469779	67.00	6.54063	1.91923	4.38994	macs_yrk_ail_01_peak_258
2L	3470027	3470262	236	3470059	56.00	3.63465	1.61741	1.95738	macs_yrk_ail_01_peak_259
2L	3478177	3478683	507	3478459	70.00	8.56033	2.13348	6.10494	macs_yrk_ail_01_peak_260
2L	3534030	3534720	691	3534260	80.00	14.38707	2.66254	11.07238	macs_yrk_ail_01_peak_261
2L	3538647	3539252	606	3538815	66.00	8.69595	2.20235	6.19446	macs_yrk_ail_01_peak_262
2L	3539533	3540377	845	3540168	77.00	13.07484	2.56393	9.94367	macs_yrk_ail_01_peak_263
2L	3558986	3559263	278	3559162	52.00	4.23719	1.74216	2.43335	macs_yrk_ail_01_peak_264
2L	3559939	3560201	263	3560047	59.00	6.29725	1.97225	4.15801	macs_yrk_ail_01_peak_265
2L	3562694	3562970	277	3562882	56.00	4.74448	1.78193	2.87945	macs_yrk_ail_01_peak_266
2L	3563209	3563594	386	3563363	58.00	4.34418	1.70668	2.53352	macs_yrk_ail_01_peak_267
2L	3580666	3581161	496	3580923	107.00	25.39882	3.28094	20.60619	macs_yrk_ail_01_peak_268
2L	3631287	3633420	2134	3632862	96.00	22.14542	3.18847	17.77690	macs_yrk_ail_01_peak_269
2L	3655520	3656622	1103	3656315	71.00	10.59885	2.36670	7.81801	macs_yrk_ail_01_peak_270
2L	3657467	3657677	211	3657558	53.00	4.50941	1.77503	2.65933	macs_yrk_ail_01_peak_271
2L	3703400	3703613	214	3703495	61.00	6.94148	2.03690	4.71004	macs_yrk_ail_01_peak_272
2L	3711247	3711519	273	3711427	61.00	4.82560	1.74989	2.92567	macs_yrk_ail_01_peak_273
2L	3770278	3770506	229	3770350	54.00	4.78917	1.80790	2.89187	macs_yrk_ail_01_peak_274
2L	3770868	3772213	1346	3771541	74.00	11.81147	2.46531	8.85613	macs_yrk_ail_01_peak_275
2L	3772885	3773622	738	3773107	66.00	8.69595	2.20235	6.19446	macs_yrk_ail_01_peak_276
2L	3775650	3776680	1031	3775857	66.00	8.69595	2.20235	6.19446	macs_yrk_ail_01_peak_277
2L	3776743	3777035	293	3776879	55.00	5.07635	1.84077	3.13129	macs_yrk_ail_01_peak_278
2L	3778463	3778923	461	3778767	61.00	6.94953	2.03799	4.71004	macs_yrk_ail_01_peak_279
2L	3780535	3781227	693	3780697	62.00	7.28577	2.07086	4.99474	macs_yrk_ail_01_peak_280
2L	3781437	3782162	726	3782046	66.00	4.34742	1.65043	2.53658	macs_yrk_ail_01_peak_281
2L	3784354	3784728	375	3784407	52.00	4.23719	1.74216	2.43335	macs_yrk_ail_01_peak_282
2L	3786919	3787549	631	3787108	78.00	13.50691	2.59680	10.31661	macs_yrk_ail_01_peak_283
2L	3803024	3804221	1198	3803825	89.00	18.60061	2.95838	14.69866	macs_yrk_ail_01_peak_284
2L	3804623	3804950	328	3804755	57.00	5.67259	1.90651	3.63004	macs_yrk_ail_01_peak_285
2L	3806348	3806554	207	3806487	55.00	4.16571	1.70479	2.39534	macs_yrk_ail_01_peak_286
2L	3813077	3813501	425	3813375	55.00	4.79617	1.79908	2.89779	macs_yrk_ail_01_peak_287
2L	3862702	3863150	449	3862869	63.00	6.34260	1.93414	4.20136	macs_yrk_ail_01_peak_288
2L	3871925	3872170	246	3871985	66.00	5.22343	1.76255	3.26991	macs_yrk_ail_01_peak_289
2L	3872404	3872626	223	3872449	55.00	3.66343	1.62882	1.98452	macs_yrk_ail_01_peak_290
2L	3888387	3889880	1494	3889685	75.00	12.22705	2.49819	9.21343	macs_yrk_ail_01_peak_291
2L	3889932	3890267	336	3890130	52.00	4.23719	1.74216	2.43335	macs_yrk_ail_01_peak_292
2L	3933642	3934118	477	3933955	61.00	6.94953	2.03799	4.71004	macs_yrk_ail_01_peak_293
2L	4028179	4029020	842	4028314	69.00	9.81958	2.30096	7.15137	macs_yrk_ail_01_peak_294
2L	4030326	4030816	491	4030615	54.00	4.78917	1.80790	2.89187	macs_yrk_ail_01_peak_295
2L	4031538	4031942	405	4031664	51.00	3.97263	1.70928	2.21515	macs_yrk_ail_01_peak_296
2L	4054092	4054344	253	4054237	61.00	6.94953	2.03799	4.71004	macs_yrk_ail_01_peak_297
2L	4068970	4070389	1420	4070041	71.00	10.59885	2.36670	7.81801	macs_yrk_ail_01_peak_298
2L	4187311	4187664	354	4187481	56.00	5.37086	1.87364	3.37761	macs_yrk_ail_01_peak_299
2L	4187730	4188467	738	4188352	57.00	3.06953	1.52579	1.49015	macs_yrk_ail_01_peak_300
2L	4197408	4197916	509	4197585	80.00	12.03908	2.40044	9.07776	macs_yrk_ail_01_peak_301
2L	4220528	4220774	247	4220585	58.00	5.98142	1.93938	3.89090	macs_yrk_ail_01_peak_302
2L	4221030	4223141	2112	4222603	78.00	13.50691	2.59680	10.31661	macs_yrk_ail_01_peak_303
2L	4223957	4224163	207	4224070	54.00	4.78917	1.80790	2.89187	macs_yrk_ail_01_peak_304
2L	4226692	4226952	261	4226799	57.00	5.67259	1.90651	3.63004	macs_yrk_ail_01_peak_305
2L	4227786	4228208	423	4228002	68.00	8.98896	2.21183	6.47684	macs_yrk_ail_01_peak_306
2L	4281873	4282130	258	4282025	61.00	6.21370	1.93824	4.11224	macs_yrk_ail_01_peak_307
2L	4282318	4283544	1227	4283351	82.00	15.28822	2.72828	11.84502	macs_yrk_ail_01_peak_308
2L	4283618	4283822	205	4283750	54.00	4.51891	1.76695	2.66764	macs_yrk_ail_01_peak_309
2L	4286154	4287637	1484	4287022	63.00	7.62863	2.10374	5.28629	macs_yrk_ail_01_peak_310
2L	4333219	4334192	974	4333538	85.00	13.25266	2.45953	10.11762	macs_yrk_ail_01_peak_311
2L	4361427	4361976	550	4361958	59.00	3.26278	1.54345	1.64060	macs_yrk_ail_01_peak_312
2L	4370583	4371151	569	4371060	73.00	11.40153	2.43244	8.50461	macs_yrk_ail_01_peak_313
2L	4371447	4372237	791	4371861	95.00	21.62543	3.15560	17.32074	macs_yrk_ail_01_peak_314
2L	4375073	4375627	555	4375487	59.00	6.20235	1.95901	4.10199	macs_yrk_ail_01_peak_315
2L	4386995	4387282	288	4387139	60.00	3.87421	1.62532	2.15263	macs_yrk_ail_01_peak_316
2L	4402942	4403155	214	4403064	65.00	4.75502	1.70991	2.88959	macs_yrk_ail_01_peak_317
2L	4444454	4444992	539	4444836	64.00	6.00646	1.88024	3.91472	macs_yrk_ail_01_peak_318
2L	4448352	4448714	363	4448622	63.00	4.56257	1.69901	2.70882	macs_yrk_ail_01_peak_319
2L	4452729	4452978	250	4452871	63.00	3.41845	1.54379	1.78506	macs_yrk_ail_01_peak_320
2L	4454238	4454527	290	4454392	61.00	5.55250	1.84869	3.54914	macs_yrk_ail_01_peak_321
2L	4456335	4456623	289	4456534	63.00	6.65504	1.97525	4.46473	macs_yrk_ail_01_peak_322
2L	4457418	4457792	375	4457698	61.00	4.82560	1.74989	2.92567	macs_yrk_ail_01_peak_323
2L	4457860	4458290	431	4458130	64.00	7.68772	2.09866	5.34312	macs_yrk_ail_01_peak_324
2L	4591765	4592568	804	4592009	69.00	9.81958	2.30096	7.15137	macs_yrk_ail_01_peak_325
2L	4594856	4595244	389	4594988	58.00	5.98142	1.93938	3.89090	macs_yrk_ail_01_peak_326
2L	4614141	4614587	447	4614295	69.00	9.81958	2.30096	7.15137	macs_yrk_ail_01_peak_327
2L	4808352	4808579	228	4808433	60.00	6.61998	2.00512	4.43091	macs_yrk_ail_01_peak_328
2L	4810158	4812169	2012	4811400	77.00	13.07484	2.56393	9.94367	macs_yrk_ail_01_peak_329
2L	4820440	4822148	1709	4821096	89.00	18.15706	2.91070	14.31835	macs_yrk_ail_01_peak_330
2L	4822232	4822732	501	4822583	64.00	6.00646	1.88024	3.91472	macs_yrk_ail_01_peak_331
2L	4830184	4830636	453	4830532	66.00	6.65072	1.94293	4.46048	macs_yrk_ail_01_peak_332
2L	4837714	4838462	749	4838295	64.00	5.98484	1.87743	3.89416	macs_yrk_ail_01_peak_333
2L	4887266	4887642	377	4887462	72.00	10.99730	2.39957	8.15846	macs_yrk_ail_01_peak_334
2L	4888086	4888308	223	4888242	60.00	6.28985	1.95971	4.15801	macs_yrk_ail_01_peak_335
2L	4892151	4892379	229	4892288	61.00	6.94953	2.03799	4.71004	macs_yrk_ail_01_peak_336
2L	4945301	4945644	344	4945492	64.00	5.12733	1.76591	3.17903	macs_yrk_ail_01_peak_337
2L	4949591	4950181	591	4949995	64.00	5.65456	1.83456	3.63004	macs_yrk_ail_01_peak_338
2L	4967353	4967623	271	4967467	58.00	4.76910	1.76741	2.89187	macs_yrk_ail_01_peak_339
2L	4967881	4968272	392	4968080	63.00	6.28165	1.92613	4.15801	macs_yrk_ail_01_peak_340
2L	4970972	4971350	379	4971227	67.00	7.09162	1.98781	4.84626	macs_yrk_ail_01_peak_341
2L	4976792	4977747	956	4977328	65.00	6.14449	1.88847	4.04639	macs_yrk_ail_01_peak_342
2L	4981024	4981827	804	4981282	73.00	8.81459	2.12786	6.30899	macs_yrk_ail_01_peak_343
2L	4996461	4998209	1749	4997587	95.00	21.62543	3.15560	17.32074	macs_yrk_ail_01_peak_344
2L	5000034	5001781	1748	5000548	102.00	25.35645	3.38570	20.56477	macs_yrk_ail_01_peak_345
2L	5003793	5004553	761	5004250	77.00	12.46502	2.49345	9.44515	macs_yrk_ail_01_peak_346
2L	5009559	5009854	296	5009777	57.00	3.88382	1.64740	2.16110	macs_yrk_ail_01_peak_347
2L	5010857	5011497	641	5011345	74.00	7.90986	2.01311	5.55651	macs_yrk_ail_01_peak_348
2L	5043675	5043915	241	5043857	51.00	3.50322	1.63353	1.83514	macs_yrk_ail_01_peak_349
2L	5052421	5052868	448	5052671	74.00	9.27765	2.16950	6.71326	macs_yrk_ail_01_peak_350
2L	5054742	5054948	207	5054773	59.00	5.16489	1.81420	3.21454	macs_yrk_ail_01_peak_351
2L	5055155	5055661	507	5055285	62.00	6.56776	1.97482	4.41606	macs_yrk_ail_01_peak_352
2L	5059414	5059619	206	5059449	62.00	4.20137	1.65732	2.42892	macs_yrk_ail_01_peak_353
2L	5060014	5060384	371	5060100	50.00	3.71585	1.67641	2.00472	macs_yrk_ail_01_peak_354
2L	5071145	5071611	467	5071468	58.00	5.98142	1.93938	3.89090	macs_yrk_ail_01_peak_355
2L	5086663	5086935	273	5086861	59.00	5.97714	1.92759	3.89090	macs_yrk_ail_01_peak_356
2L	5092742	5093672	931	5093160	90.00	19.09318	2.99125	15.12389	macs_yrk_ail_01_peak_357
2L	5093891	5094092	202	5094016	57.00	5.61324	1.89797	3.60662	macs_yrk_ail_01_peak_358
2L	5096515	5096719	205	5096589	57.00	5.67259	1.90651	3.63004	macs_yrk_ail_01_peak_359
2L	5107621	5108943	1323	5108151	88.00	18.05261	2.91899	14.26926	macs_yrk_ail_01_peak_360
2L	5145272	5145603	332	5145450	54.00	4.78917	1.80790	2.89187	macs_yrk_ail_01_peak_361
2L	5145849	5146386	538	5146026	60.00	6.61998	2.00512	4.43091	macs_yrk_ail_01_peak_362
2L	5231744	5232431	688	5232280	64.00	6.00646	1.88024	3.91472	macs_yrk_ail_01_peak_363
2L	5235295	5235572	278	5235445	59.00	6.29725	1.97225	4.15801	macs_yrk_ail_01_peak_364
2L	5236560	5236908	349	5236714	49.00	3.46696	1.64354	1.80203	macs_yrk_ail_01_peak_365
2L	5236960	5237761	802	5237397	78.00	13.50691	2.59680	10.31661	macs_yrk_ail_01_peak_366
2L	5237850	5238096	247	5238006	50.00	3.48507	1.63845	1.81811	macs_yrk_ail_01_peak_367
2L	5247617	5247877	261	5247745	56.00	5.37086	1.87364	3.37761	macs_yrk_ail_01_peak_368
2L	5249429	5250316	888	5249988	71.00	10.59885	2.36670	7.81801	macs_yrk_ail_01_peak_369
2L	5251231	5251466	236	5251350	52.00	4.23719	1.74216	2.43335	macs_yrk_ail_01_peak_370
2L	5251896	5254701	2806	5252767	74.00	11.81147	2.46531	8.85613	macs_yrk_ail_01_peak_371
2L	5261203	5261538	336	5261322	65.00	8.33381	2.16948	5.88682	macs_yrk_ail_01_peak_372
2L	5270742	5271336	595	5270850	56.00	5.37086	1.87364	3.37761	macs_yrk_ail_01_peak_373
2L	5284898	5285117	220	5284967	59.00	4.02307	1.65327	2.26192	macs_yrk_ail_01_peak_374
2L	5287300	5288452	1153	5287683	61.00	6.94953	2.03799	4.71004	macs_yrk_ail_01_peak_375
2L	5291919	5293756	1838	5293281	91.00	19.59044	3.02412	15.55422	macs_yrk_ail_01_peak_376
2L	5294835	5295404	570	5295145	66.00	8.69595	2.20235	6.19446	macs_yrk_ail_01_peak_377
2L	5296965	5297356	392	5297141	77.00	13.07484	2.56393	9.94367	macs_yrk_ail_01_peak_378
2L	5306450	5307040	591	5306865	72.00	10.99730	2.39957	8.15846	macs_yrk_ail_01_peak_379
2L	5324786	5326695	1910	5325308	82.00	12.80193	2.45470	9.72580	macs_yrk_ail_01_peak_380
2L	5403596	5403909	314	5403748	62.00	7.28577	2.07086	4.99474	macs_yrk_ail_01_peak_381
2L	5421608	5422069	462	5421929	66.00	8.68673	2.20117	6.19446	macs_yrk_ail_01_peak_382
2L	5435748	5436055	308	5435837	57.00	3.55094	1.59816	1.87982	macs_yrk_ail_01_peak_383
2L	5461145	5462008	864	5461732	73.00	11.31057	2.42155	8.46221	macs_yrk_ail_01_peak_384
2L	5519971	5520415	445	5520003	54.00	4.16395	1.71295	2.39425	macs_yrk_ail_01_peak_385
2L	5523362	5523725	364	5523613	55.00	4.49066	1.75350	2.65933	macs_yrk_ail_01_peak_386
2L	5524058	5524393	336	5524208	68.00	8.65218	2.16992	6.19332	macs_yrk_ail_01_peak_387
2L	5525867	5526239	373	5525988	67.00	6.86976	1.96018	4.66974	macs_yrk_ail_01_peak_388
2L	5541644	5542448	805	5541767	56.00	4.74448	1.78193	2.87945	macs_yrk_ail_01_peak_389
2L	5542597	5542965	369	5542794	53.00	4.50941	1.77503	2.65933	macs_yrk_ail_01_peak_390
2L	5547035	5547586	552	5547191	52.00	4.23719	1.74216	2.43335	macs_yrk_ail_01_peak_391
2L	5721052	5721326	275	5721183	71.00	8.73674	2.14247	6.23394	macs_yrk_ail_01_peak_392
2L	5724711	5725057	347	5724891	64.00	5.60670	1.82834	3.60030	macs_yrk_ail_01_peak_393
2L	5771267	5771478	212	5771426	54.00	4.78917	1.80790	2.89187	macs_yrk_ail_01_peak_394
2L	5799518	5800330	813	5799727	83.00	15.74651	2.76115	12.23995	macs_yrk_ail_01_peak_395
2L	5801548	5801747	200	5801632	51.00	2.94955	1.54260	1.40638	macs_yrk_ail_01_peak_396
2L	5805197	5805724	528	5805501	70.00	9.08666	2.19713	6.52949	macs_yrk_ail_01_peak_397
2L	5879186	5879979	794	5879563	76.00	12.64819	2.53106	9.57557	macs_yrk_ail_01_peak_398
2L	5907085	5907477	393	5907313	76.00	9.27851	2.14613	6.71409	macs_yrk_ail_01_peak_399
2L	5943548	5944908	1361	5943837	83.00	15.74651	2.76115	12.23995	macs_yrk_ail_01_peak_400
2L	5949062	5949837	776	5949254	76.00	10.53520	2.28774	7.80037	macs_yrk_ail_01_peak_401
2L	5977044	5981383	4340	5980453	76.00	12.64819	2.53106	9.57557	macs_yrk_ail_01_peak_402
2L	5981480	5983936	2457	5982693	81.00	11.90540	2.37199	8.94762	macs_yrk_ail_01_peak_403
2L	5984454	5984876	423	5984599	61.00	6.06125	1.91760	3.96731	macs_yrk_ail_01_peak_404
2L	5985906	5987187	1282	5986586	68.00	9.43892	2.26809	6.82708	macs_yrk_ail_01_peak_405
2L	5997225	5998129	905	5997721	73.00	7.63709	1.99179	5.29442	macs_yrk_ail_01_peak_406
2L	5998442	5998935	494	5998728	65.00	7.20422	2.02407	4.95382	macs_yrk_ail_01_peak_407
2L	5998989	5999225	237	5999085	53.00	2.69050	1.48795	1.19668	macs_yrk_ail_01_peak_408
2L	6013121	6013469	349	6013278	77.00	9.45500	2.15436	6.84273	macs_yrk_ail_01_peak_409
2L	6037595	6037819	225	6037760	67.00	5.18445	1.75002	3.23318	macs_yrk_ail_01_peak_410
2L	6048192	6049001	810	6048315	68.00	6.84830	1.94745	4.64966	macs_yrk_ail_01_peak_411
2L	6050742	6051670	929	6051528	76.00	10.48376	2.28190	7.75074	macs_yrk_ail_01_peak_412
2L	6062575	6063058	484	6062748	58.00	3.78888	1.62649	2.07270	macs_yrk_ail_01_peak_413
2L	6065653	6066322	670	6065952	63.00	5.67808	1.84671	3.63536	macs_yrk_ail_01_peak_414
2L	6069171	6069612	442	6069368	61.00	4.52221	1.70838	2.67056	macs_yrk_ail_01_peak_415
2L	6070957	6071302	346	6071257	57.00	3.81316	1.63699	2.09524	macs_yrk_ail_01_peak_416
2L	6078882	6079484	603	6079273	76.00	12.03905	2.46013	9.07775	macs_yrk_ail_01_peak_417
2L	6081292	6081632	341	6081473	62.00	7.28577	2.07086	4.99474	macs_yrk_ail_01_peak_418
2L	6082937	6083239	303	6083150	52.00	4.23719	1.74216	2.43335	macs_yrk_ail_01_peak_419
2L	6084865	6085173	309	6084978	60.00	3.24405	1.53518	1.62403	macs_yrk_ail_01_peak_420
2L	6085603	6086205	603	6085759	62.00	7.28577	2.07086	4.99474	macs_yrk_ail_01_peak_421
2L	6087157	6088209	1053	6087873	65.00	8.33381	2.16948	5.88682	macs_yrk_ail_01_peak_422
2L	6088395	6088803	409	6088554	71.00	10.59885	2.36670	7.81801	macs_yrk_ail_01_peak_423
2L	6098507	6099328	822	6098829	76.00	10.00142	2.22736	7.32706	macs_yrk_ail_01_peak_424
2L	6100368	6100843	476	6100587	65.00	8.33381	2.16948	5.88682	macs_yrk_ail_01_peak_425
2L	6125053	6125343	291	6125266	63.00	5.74107	1.85501	3.69547	macs_yrk_ail_01_peak_426
2L	6127338	6127571	234	6127474	67.00	7.10770	1.98981	4.86171	macs_yrk_ail_01_peak_427
2L	6165664	6166064	401	6165941	56.00	4.65373	1.76860	2.79459	macs_yrk_ail_01_peak_428
2L	6178995	6179466	472	6179174	72.00	10.09082	2.29075	7.41348	macs_yrk_ail_01_peak_429
2L	6252831	6253247	417	6252903	54.00	4.17601	1.71479	2.40496	macs_yrk_ail_01_peak_430
2L	6323873	6324570	698	6324106	83.00	14.73112	2.64881	11.40973	macs_yrk_ail_01_peak_431
2L	6338252	6338471	220	6338352	61.00	4.78834	1.74480	2.89187	macs_yrk_ail_01_peak_432
2L	6338829	6339587	759	6339275	78.00	10.64475	2.27389	7.86232	macs_yrk_ail_01_peak_433
2L	6411064	6411385	322	6411160	65.00	7.97159	2.12269	5.58381	macs_yrk_ail_01_peak_434
2L	6424381	6424681	301	6424630	55.00	4.47173	1.75067	2.65269	macs_yrk_ail_01_peak_435
2L	6455189	6456276	1088	6455422	68.00	8.86251	2.19608	6.35520	macs_yrk_ail_01_peak_436
2L	6456383	6456907	525	6456569	60.00	6.61998	2.00512	4.43091	macs_yrk_ail_01_peak_437
2L	6467332	6467684	353	6467502	60.00	5.87630	1.90288	3.82422	macs_yrk_ail_01_peak_438
2L	6471989	6472829	841	6472028	61.00	3.45829	1.56035	1.80203	macs_yrk_ail_01_peak_439
2L	6472889	6473094	206	6473049	52.00	4.23719	1.74216	2.43335	macs_yrk_ail_01_peak_440
2L	6473258	6473894	637	6473700	78.00	12.59567	2.49250	9.57205	macs_yrk_ail_01_peak_441
2L	6476552	6476827	276	6476572	57.00	3.06953	1.52579	1.49015	macs_yrk_ail_01_peak_442
2L	6479351	6481706	2356	6481368	74.00	9.42911	2.18693	6.82708	macs_yrk_ail_01_peak_443
2L	6488511	6488783	273	6488625	66.00	5.70574	1.82366	3.66195	macs_yrk_ail_01_peak_444
2L	6552535	6552786	252	6552619	58.00	4.69916	1.75744	2.83717	macs_yrk_ail_01_peak_445
2L	6557897	6558230	334	6558064	66.00	8.31478	2.15366	5.88682	macs_yrk_ail_01_peak_446
2L	6561217	6561599	383	6561469	66.00	8.69595	2.20235	6.19446	macs_yrk_ail_01_peak_447
2L	6561766	6562966	1201	6562209	71.00	9.64217	2.25086	7.02285	macs_yrk_ail_01_peak_448
2L	6565948	6566232	285	6566202	49.00	3.45617	1.64173	1.80203	macs_yrk_ail_01_peak_449
2L	6611137	6611361	225	6611181	52.00	4.23719	1.74216	2.43335	macs_yrk_ail_01_peak_450
2L	6612598	6613285	688	6612936	87.00	17.62972	2.89264	13.85723	macs_yrk_ail_01_peak_451
2L	6647415	6647614	200	6647515	52.00	4.23719	1.74216	2.43335	macs_yrk_ail_01_peak_452
2L	6647913	6648771	859	6648236	74.00	11.18286	2.39097	8.33787	macs_yrk_ail_01_peak_453
2L	6648989	6649411	423	6649237	69.00	8.17760	2.09909	5.77657	macs_yrk_ail_01_peak_454
2L	6649495	6649751	257	6649653	55.00	3.90519	1.66551	2.18139	macs_yrk_ail_01_peak_455
2L	6667742	6667977	236	6667847	55.00	3.66878	1.62964	1.98889	macs_yrk_ail_01_peak_456
2L	6668317	6668864	548	6668704	61.00	5.14552	1.79346	3.19608	macs_yrk_ail_01_peak_457
2L	6673037	6674369	1333	6673733	63.00	7.10635	2.03471	4.86040	macs_yrk_ail_01_peak_458
2L	6677368	6677576	209	6677509	52.00	3.98672	1.70270	2.22768	macs_yrk_ail_01_peak_459
2L	6684097	6684562	466	6684261	64.00	5.17178	1.77172	3.22112	macs_yrk_ail_01_peak_460
2L	6693809	6694184	376	6694089	61.00	6.09906	1.92272	4.00323	macs_yrk_ail_01_peak_461
2L	6708421	6708640	220	6708491	48.00	3.22608	1.61067	1.60702	macs_yrk_ail_01_peak_462
2L	6708735	6709297	563	6708923	69.00	9.26863	2.23280	6.70510	macs_yrk_ail_01_peak_463
2L	6722499	6722831	333	6722689	52.00	3.98672	1.70270	2.22768	macs_yrk_ail_01_peak_464
2L	6723047	6723368	322	6723244	56.00	5.09458	1.83323	3.14793	macs_yrk_ail_01_peak_465
2L	6723571	6723850	280	6723689	55.00	4.69684	1.78428	2.83495	macs_yrk_ail_01_peak_466
2L	6723959	6724464	506	6724282	67.00	8.32482	2.14195	5.88682	macs_yrk_ail_01_peak_467
2L	6786286	6788070	1785	6787101	104.00	26.46050	3.45144	21.54281	macs_yrk_ail_01_peak_468
2L	6788583	6788790	208	6788746	54.00	4.78917	1.80790	2.89187	macs_yrk_ail_01_peak_469
2L	6792059	6792433	375	6792245	63.00	7.62863	2.10374	5.28629	macs_yrk_ail_01_peak_470
2L	6793759	6794656	898	6794094	78.00	13.50691	2.59680	10.31661	macs_yrk_ail_01_peak_471
2L	6797672	6797921	250	6797731	52.00	3.96887	1.69988	2.21515	macs_yrk_ail_01_peak_472
2L	6852120	6852337	218	6852213	55.00	4.37186	1.73572	2.55983	macs_yrk_ail_01_peak_473
2L	6917881	6918080	200	6917964	62.00	4.78169	1.73594	2.89187	macs_yrk_ail_01_peak_474
2L	6918151	6918682	532	6918324	59.00	6.29725	1.97225	4.15801	macs_yrk_ail_01_peak_475
2L	6918808	6919030	223	6918854	57.00	5.67259	1.90651	3.63004	macs_yrk_ail_01_peak_476
2L	6919380	6919579	200	6919446	54.00	4.78917	1.80790	2.89187	macs_yrk_ail_01_peak_477
2L	6919692	6920372	681	6920102	68.00	9.43892	2.26809	6.82708	macs_yrk_ail_01_peak_478
2L	6920841	6921694	854	6921400	60.00	6.61998	2.00512	4.43091	macs_yrk_ail_01_peak_479
2L	6921765	6922690	926	6922247	63.00	7.62863	2.10374	5.28629	macs_yrk_ail_01_peak_480
2L	6939691	6940042	352	6939994	56.00	3.80595	1.64310	2.08882	macs_yrk_ail_01_peak_481
2L	6948521	6948840	320	6948717	63.00	6.67100	1.97735	4.48009	macs_yrk_ail_01_peak_482
2L	6956476	6956888	413	6956781	75.00	8.99328	2.12540	6.48110	macs_yrk_ail_01_peak_483
2L	6957094	6957414	321	6957283	66.00	4.91689	1.72352	3.01231	macs_yrk_ail_01_peak_484
2L	6963818	6964022	205	6963940	63.00	7.26835	2.05609	4.99474	macs_yrk_ail_01_peak_485
2L	6966325	6968519	2195	6968166	85.00	16.67821	2.82689	13.04019	macs_yrk_ail_01_peak_486
2L	6968994	6969234	241	6969129	55.00	3.87708	1.66126	2.15484	macs_yrk_ail_01_peak_487
2L	6971425	6971632	208	6971467	56.00	4.42699	1.73524	2.61101	macs_yrk_ail_01_peak_488
2L	7009732	7010380	649	7010163	83.00	13.28434	2.49189	10.14860	macs_yrk_ail_01_peak_489
2L	7023384	7023977	594	7023677	57.00	5.27302	1.84902	3.31671	macs_yrk_ail_01_peak_490
2L	7026560	7027344	785	7027145	73.00	11.40153	2.43244	8.50461	macs_yrk_ail_01_peak_491
2L	7032409	7033446	1038	7032905	65.00	8.33381	2.16948	5.88682	macs_yrk_ail_01_peak_492
2L	7037886	7038785	900	7038263	68.00	9.43892	2.26809	6.82708	macs_yrk_ail_01_peak_493
2L	7048770	7049571	802	7049136	75.00	10.65359	2.31486	7.87096	macs_yrk_ail_01_peak_494
2L	7049679	7049997	319	7049833	62.00	6.06630	1.90789	3.97213	macs_yrk_ail_01_peak_495
2L	7050521	7050964	444	7050700	58.00	5.24867	1.83556	3.29403	macs_yrk_ail_01_peak_496
2L	7055455	7055723	269	7055591	55.00	4.31648	1.72743	2.50771	macs_yrk_ail_01_peak_497
2L	7056515	7057001	487	7056655	57.00	4.68264	1.76383	2.82200	macs_yrk_ail_01_peak_498
2L	7064185	7064479	295	7064304	57.00	3.55094	1.59816	1.87982	macs_yrk_ail_01_peak_499
2L	7179217	7179529	313	7179357	52.00	3.42573	1.61346	1.79113	macs_yrk_ail_01_peak_500
2L	7181276	7181729	454	7181344	51.00	3.97263	1.70928	2.21515	macs_yrk_ail_01_peak_501
2L	7182319	7182524	206	7182409	54.00	4.78917	1.80790	2.89187	macs_yrk_ail_01_peak_502
2L	7188219	7188961	743	7188640	93.00	20.59885	3.08986	16.42882	macs_yrk_ail_01_peak_503
2L	7189769	7190016	248	7189959	56.00	5.37086	1.87364	3.37761	macs_yrk_ail_01_peak_504
2L	7194402	7194661	260	7194606	61.00	6.94953	2.03799	4.71004	macs_yrk_ail_01_peak_505
2L	7203564	7204193	630	7203998	55.00	5.07635	1.84077	3.13129	macs_yrk_ail_01_peak_506
2L	7222793	7223052	260	7222864	60.00	6.28985	1.95971	4.15801	macs_yrk_ail_01_peak_507
2L	7253921	7254561	641	7254347	68.00	5.77157	1.81516	3.72464	macs_yrk_ail_01_peak_508
2L	7254626	7255219	594	7254981	70.00	10.20625	2.33383	7.48194	macs_yrk_ail_01_peak_509
2L	7255928	7256263	336	7256115	69.00	6.05465	1.84147	3.96095	macs_yrk_ail_01_peak_510
2L	7306758	7307313	556	7306922	78.00	13.33029	2.57646	10.19333	macs_yrk_ail_01_peak_511
2L	7318558	7318795	238	7318653	60.00	5.47217	1.84733	3.47313	macs_yrk_ail_01_peak_512
2L	7319944	7321962	2019	7320685	77.00	13.07484	2.56393	9.94367	macs_yrk_ail_01_peak_513
2L	7333379	7333579	201	7333531	53.00	4.50941	1.77503	2.65933	macs_yrk_ail_01_peak_514
2L	7334463	7334844	382	7334651	53.00	4.50941	1.77503	2.65933	macs_yrk_ail_01_peak_515
2L	7339651	7339920	270	7339825	56.00	5.37086	1.87364	3.37761	macs_yrk_ail_01_peak_516
2L	7340086	7340507	422	7340128	55.00	5.07635	1.84077	3.13129	macs_yrk_ail_01_peak_517
2L	7358068	7358312	245	7358184	56.00	5.37086	1.87364	3.37761	macs_yrk_ail_01_peak_518
2L	7372848	7373061	214	7372968	53.00	3.98920	1.69453	2.23010	macs_yrk_ail_01_peak_519
2L	7387759	7388176	418	7387878	59.00	4.84914	1.76998	2.94819	macs_yrk_ail_01_peak_520
2L	7411495	7411823	329	7411580	62.00	5.42600	1.82238	3.42911	macs_yrk_ail_01_peak_521
2L	7412115	7412937	823	7412860	62.00	3.67901	1.58551	1.99842	macs_yrk_ail_01_peak_522
2L	7417856	7418423	568	7418051	59.00	6.29725	1.97225	4.15801	macs_yrk_ail_01_peak_523
2L	7418481	7418935	455	7418673	81.00	14.83505	2.69541	11.45514	macs_yrk_ail_01_peak_524
2L	7420393	7420946	554	7420945	57.00	2.44481	1.42873	1.00001	macs_yrk_ail_01_peak_525
2L	7421079	7421505	427	7421369	61.00	4.82560	1.74989	2.92567	macs_yrk_ail_01_peak_526
2L	7422349	7423677	1329	7422568	82.00	15.28822	2.72828	11.84502	macs_yrk_ail_01_peak_527
2L	7423733	7425985	2253	7423970	78.00	13.50691	2.59680	10.31661	macs_yrk_ail_01_peak_528
2L	7426736	7427745	1010	7427355	62.00	6.14125	1.91789	4.04321	macs_yrk_ail_01_peak_529
2L	7437365	7437762	398	7437624	61.00	6.94953	2.03799	4.71004	macs_yrk_ail_01_peak_530
2L	7447997	7448222	226	7448124	53.00	4.50941	1.77503	2.65933	macs_yrk_ail_01_peak_531
2L	7495383	7496372	990	7495574	72.00	10.99730	2.39957	8.15846	macs_yrk_ail_01_peak_532
2L	7529627	7529864	238	7529648	51.00	3.97263	1.70928	2.21515	macs_yrk_ail_01_peak_533
2L	7530408	7531057	650	7530695	68.00	9.43892	2.26809	6.82708	macs_yrk_ail_01_peak_534
2L	7554604	7554816	213	7554633	56.00	5.37086	1.87364	3.37761	macs_yrk_ail_01_peak_535
2L	7573313	7573941	629	7573490	61.00	6.94953	2.03799	4.71004	macs_yrk_ail_01_peak_536
2L	7574025	7574661	637	7574160	65.00	8.33381	2.16948	5.88682	macs_yrk_ail_01_peak_537
2L	7576442	7577369	928	7576843	91.00	19.59044	3.02412	15.55422	macs_yrk_ail_01_peak_538
2L	7608072	7608381	310	7608234	56.00	5.37086	1.87364	3.37761	macs_yrk_ail_01_peak_539
2L	7701416	7701793	378	7701661	55.00	5.07635	1.84077	3.13129	macs_yrk_ail_01_peak_540
2L	7703587	7704265	679	7704114	59.00	6.29725	1.97225	4.15801	macs_yrk_ail_01_peak_541
2L	7782934	7783172	239	7783059	60.00	5.86145	1.90084	3.80991	macs_yrk_ail_01_peak_542
2L	7799289	7800410	1122	7799937	106.00	25.84286	3.34503	21.04199	macs_yrk_ail_01_peak_543
2L	7808355	7808572	218	7808408	50.00	3.48507	1.63845	1.81811	macs_yrk_ail_01_peak_544
2L	7809568	7810494	927	7809846	81.00	14.83505	2.69541	11.45514	macs_yrk_ail_01_peak_545
2L	7811298	7811932	635	7811543	65.00	8.33381	2.16948	5.88682	macs_yrk_ail_01_peak_546
2L	7821265	7821556	292	7821405	68.00	7.68282	2.05005	5.33839	macs_yrk_ail_01_peak_547
2L	7825897	7826304	408	7826197	57.00	3.81316	1.63699	2.09524	macs_yrk_ail_01_peak_548
2L	7826625	7827271	647	7827182	72.00	10.99730	2.39957	8.15846	macs_yrk_ail_01_peak_549
2L	7827582	7829277	1696	7828329	93.00	20.59885	3.08986	16.42882	macs_yrk_ail_01_peak_550
2L	7869693	7870020	328	7869905	71.00	10.59885	2.36670	7.81801	macs_yrk_ail_01_peak_551
2L	7879391	7879800	410	7879547	68.00	9.43892	2.26809	6.82708	macs_yrk_ail_01_peak_552
2L	7880133	7880625	493	7880223	62.00	7.28577	2.07086	4.99474	macs_yrk_ail_01_peak_553
2L	7880764	7881031	268	7880863	60.00	6.61998	2.00512	4.43091	macs_yrk_ail_01_peak_554
2L	7885102	7885401	300	7885267	62.00	7.28577	2.07086	4.99474	macs_yrk_ail_01_peak_555
2L	7885894	7886101	208	7885956	55.00	5.07635	1.84077	3.13129	macs_yrk_ail_01_peak_556
2L	7887280	7887714	435	7887414	63.00	7.62863	2.10374	5.28629	macs_yrk_ail_01_peak_557
2L	7890759	7891009	251	7890909	56.00	5.37086	1.87364	3.37761	macs_yrk_ail_01_peak_558
2L	7899032	7899279	248	7899109	66.00	6.92457	1.97748	4.71004	macs_yrk_ail_01_peak_559
2L	7899546	7899803	258	7899737	60.00	5.54256	1.85701	3.53961	macs_yrk_ail_01_peak_560
2L	7908891	7910142	1252	7909918	79.00	13.94434	2.62967	10.69268	macs_yrk_ail_01_peak_561
2L	7911159	7911796	638	7911277	71.00	10.59885	2.36670	7.81801	macs_yrk_ail_01_peak_562
2L	7915273	7915766	494	7915681	62.00	7.28577	2.07086	4.99474	macs_yrk_ail_01_peak_563
2L	7915925	7916139	215	7915975	51.00	3.97263	1.70928	2.21515	macs_yrk_ail_01_peak_564
2L	7916344	7916589	246	7916493	56.00	5.37086	1.87364	3.37761	macs_yrk_ail_01_peak_565
2L	7917206	7917434	229	7917296	55.00	3.34833	1.58054	1.72006	macs_yrk_ail_01_peak_566
2L	7962173	7962865	693	7962555	70.00	10.20625	2.33383	7.48194	macs_yrk_ail_01_peak_567
2L	7973372	7974303	932	7974075	69.00	9.81958	2.30096	7.15137	macs_yrk_ail_01_peak_568
2L	7984973	7985439	467	7985240	57.00	5.67259	1.90651	3.63004	macs_yrk_ail_01_peak_569
2L	7993302	7993503	202	7993342	52.00	3.69756	1.65688	2.00472	macs_yrk_ail_01_peak_570
2L	7993995	7994603	609	7994307	81.00	14.83505	2.69541	11.45514	macs_yrk_ail_01_peak_571
2L	7998803	7999329	527	7999069	62.00	4.78169	1.73594	2.89187	macs_yrk_ail_01_peak_572
2L	8000233	8000494	262	8000325	51.00	3.45455	1.62562	1.80203	macs_yrk_ail_01_peak_573
2L	8006833	8007033	201	8007000	56.00	5.37086	1.87364	3.37761	macs_yrk_ail_01_peak_574
2L	8007262	8007774	513	8007441	72.00	10.99730	2.39957	8.15846	macs_yrk_ail_01_peak_575
2L	8008925	8009486	562	8009190	61.00	5.14552	1.79346	3.19608	macs_yrk_ail_01_peak_576
2L	8009701	8009930	230	8009819	51.00	3.97263	1.70928	2.21515	macs_yrk_ail_01_peak_577
2L	8011013	8011390	378	8011240	63.00	7.62863	2.10374	5.28629	macs_yrk_ail_01_peak_578
2L	8029318	8030084	767	8029886	64.00	6.88700	1.99446	4.68628	macs_yrk_ail_01_peak_579
2L	8030767	8032018	1252	8031711	78.00	12.94574	2.53239	9.86577	macs_yrk_ail_01_peak_580
2L	8041056	8041751	696	8041240	69.00	9.06191	2.20734	6.50779	macs_yrk_ail_01_peak_581
2L	8042278	8042832	555	8042425	60.00	6.08772	1.93193	3.99229	macs_yrk_ail_01_peak_582
2L	8071108	8071578	471	8071166	58.00	5.21412	1.83066	3.26101	macs_yrk_ail_01_peak_583
2L	8072019	8072306	288	8072190	63.00	2.97967	1.48224	1.41979	macs_yrk_ail_01_peak_584
2L	8072504	8072719	216	8072572	70.00	8.33428	2.10624	5.88697	macs_yrk_ail_01_peak_585
2L	8081771	8082007	237	8081881	58.00	5.15238	1.82190	3.20258	macs_yrk_ail_01_peak_586
2L	8082420	8082945	526	8082530	55.00	4.75623	1.79313	2.89070	macs_yrk_ail_01_peak_587
2L	8083179	8085067	1889	8083636	88.00	18.03742	2.91734	14.25428	macs_yrk_ail_01_peak_588
2L	8085661	8085872	212	8085804	53.00	3.92487	1.68452	2.19920	macs_yrk_ail_01_peak_589
2L	8123631	8123946	316	8123816	66.00	6.65072	1.94293	4.46048	macs_yrk_ail_01_peak_590
2L	8144909	8145222	314	8145091	56.00	5.37086	1.87364	3.37761	macs_yrk_ail_01_peak_591
2L	8159402	8159871	470	8159697	67.00	9.06435	2.23522	6.50779	macs_yrk_ail_01_peak_592
2L	8161909	8163726	1818	8162964	93.00	20.59885	3.08986	16.42882	macs_yrk_ail_01_peak_593
2L	8205131	8205544	414	8205376	75.00	9.96876	2.23629	7.29559	macs_yrk_ail_01_peak_594
2L	8210395	8210640	246	8210474	55.00	3.87148	1.66041	2.15009	macs_yrk_ail_01_peak_595
2L	8212535	8213259	725	8213019	78.00	11.58751	2.37880	8.68457	macs_yrk_ail_01_peak_596
2L	8239527	8239931	405	8239773	68.00	9.43892	2.26809	6.82708	macs_yrk_ail_01_peak_597
2L	8275148	8275423	276	8275278	58.00	5.98142	1.93938	3.89090	macs_yrk_ail_01_peak_598
2L	8277322	8278525	1204	8278104	74.00	11.81147	2.46531	8.85613	macs_yrk_ail_01_peak_599
2L	8279419	8280519	1101	8279855	64.00	7.97800	2.13661	5.58381	macs_yrk_ail_01_peak_600
2L	8290927	8291165	239	8291059	54.00	4.78917	1.80790	2.89187	macs_yrk_ail_01_peak_601
2L	8299047	8299818	772	8299637	65.00	8.33381	2.16948	5.88682	macs_yrk_ail_01_peak_602
2L	8300383	8300998	616	8300797	64.00	7.97800	2.13661	5.58381	macs_yrk_ail_01_peak_603
2L	8302459	8303049	591	8302868	62.00	7.28577	2.07086	4.99474	macs_yrk_ail_01_peak_604
2L	8304755	8304959	205	8304869	57.00	4.38453	1.72059	2.57132	macs_yrk_ail_01_peak_605
2L	8307718	8308229	512	8308046	82.00	13.74832	2.55758	10.55256	macs_yrk_ail_01_peak_606
2L	8308597	8308939	343	8308786	61.00	5.39342	1.82712	3.39826	macs_yrk_ail_01_peak_607
2L	8362374	8363137	764	8362694	74.00	11.81147	2.46531	8.85613	macs_yrk_ail_01_peak_608
2L	8363820	8364889	1070	8364310	77.00	13.07484	2.56393	9.94367	macs_yrk_ail_01_peak_609
2L	8365465	8366614	1150	8366346	69.00	9.81958	2.30096	7.15137	macs_yrk_ail_01_peak_610
2L	8370369	8371321	953	8370707	71.00	7.39948	1.98393	5.10431	macs_yrk_ail_01_peak_611
2L	8374574	8374776	203	8374638	53.00	4.04843	1.70373	2.28602	macs_yrk_ail_01_peak_612
2L	8377065	8377695	631	8377353	66.00	6.61237	1.93809	4.43091	macs_yrk_ail_01_peak_613
2L	8381398	8381747	350	8381576	52.00	4.23719	1.74216	2.43335	macs_yrk_ail_01_peak_614
2L	8382009	8382642	634	8382194	68.00	8.54870	2.15707	6.09380	macs_yrk_ail_01_peak_615
2L	8382698	8383386	689	8382983	60.00	6.09539	1.93299	3.99964	macs_yrk_ail_01_peak_616
2L	8383800	8384061	262	8383870	56.00	5.12936	1.83832	3.18098	macs_yrk_ail_01_peak_617
2L	8384135	8384922	788	8384653	67.00	8.79885	2.20164	6.29383	macs_yrk_ail_01_peak_618
2L	8403444	8404152	709	8403992	67.00	8.37116	2.14777	5.92283	macs_yrk_ail_01_peak_619
2L	8414879	8415363	485	8415072	73.00	10.40047	2.31338	7.66943	macs_yrk_ail_01_peak_620
2L	8415655	8417147	1493	8416770	73.00	11.40153	2.43244	8.50461	macs_yrk_ail_01_peak_621
2L	8419223	8419796	574	8419597	59.00	6.29725	1.97225	4.15801	macs_yrk_ail_01_peak_622
2L	8419961	8420724	764	8420263	79.00	13.94434	2.62967	10.69268	macs_yrk_ail_01_peak_623
2L	8424845	8425057	213	8424873	58.00	4.97088	1.79612	3.06272	macs_yrk_ail_01_peak_624
2L	8431678	8431903	226	8431892	64.00	2.96726	1.47598	1.41979	macs_yrk_ail_01_peak_625
2L	8433540	8433765	226	8433709	55.00	4.47173	1.75067	2.65269	macs_yrk_ail_01_peak_626
2L	8437390	8438168	779	8437647	75.00	9.16654	2.14502	6.60638	macs_yrk_ail_01_peak_627
2L	8449249	8449506	258	8449362	59.00	6.29725	1.97225	4.15801	macs_yrk_ail_01_peak_628
2L	8449667	8450036	370	8449853	55.00	5.07635	1.84077	3.13129	macs_yrk_ail_01_peak_629
2L	8463419	8463763	345	8463565	56.00	5.37086	1.87364	3.37761	macs_yrk_ail_01_peak_630
2L	8464486	8464827	342	8464544	55.00	5.07635	1.84077	3.13129	macs_yrk_ail_01_peak_631
2L	8466825	8467510	686	8467449	55.00	5.07635	1.84077	3.13129	macs_yrk_ail_01_peak_632
2L	8468490	8468831	342	8468640	53.00	4.50941	1.77503	2.65933	macs_yrk_ail_01_peak_633
2L	8468912	8469392	481	8469086	65.00	8.33381	2.16948	5.88682	macs_yrk_ail_01_peak_634
2L	8471434	8472002	569	8471694	57.00	5.02439	1.81319	3.11303	macs_yrk_ail_01_peak_635
2L	8473528	8473887	360	8473705	54.00	4.78917	1.80790	2.89187	macs_yrk_ail_01_peak_636
2L	8477882	8479332	1451	8478816	67.00	9.06435	2.23522	6.50779	macs_yrk_ail_01_peak_637
2L	8479619	8479885	267	8479776	60.00	6.61998	2.00512	4.43091	macs_yrk_ail_01_peak_638
2L	8480307	8480589	283	8480464	52.00	4.23719	1.74216	2.43335	macs_yrk_ail_01_peak_639
2L	8511531	8511761	231	8511577	55.00	4.54788	1.76205	2.69510	macs_yrk_ail_01_peak_640
2L	8511834	8512042	209	8511917	59.00	5.64158	1.88078	3.63004	macs_yrk_ail_01_peak_641
2L	8514122	8514478	357	8514310	58.00	4.34418	1.70668	2.53352	macs_yrk_ail_01_peak_642
2L	8514539	8515062	524	8514696	61.00	5.63705	1.86015	3.62938	macs_yrk_ail_01_peak_643
2L	8521945	8522149	205	8522005	59.00	5.34298	1.83909	3.37761	macs_yrk_ail_01_peak_644
2L	8528235	8529904	1670	8528707	63.00	7.62863	2.10374	5.28629	macs_yrk_ail_01_peak_645
2L	8534467	8536453	1987	8535152	86.00	17.15152	2.85977	13.44680	macs_yrk_ail_01_peak_646
2L	8542285	8542660	376	8542429	62.00	7.28577	2.07086	4.99474	macs_yrk_ail_01_peak_647
2L	8543215	8543446	232	8543341	55.00	5.07635	1.84077	3.13129	macs_yrk_ail_01_peak_648
2L	8543820	8544309	490	8544129	68.00	9.43892	2.26809	6.82708	macs_yrk_ail_01_peak_649
2L	8686386	8686590	205	8686531	51.00	3.73202	1.67057	2.01908	macs_yrk_ail_01_peak_650
2L	8691006	8691392	387	8691222	60.00	6.61998	2.00512	4.43091	macs_yrk_ail_01_peak_651
2L	8691465	8691861	397	8691680	74.00	11.81147	2.46531	8.85613	macs_yrk_ail_01_peak_652
2L	8692293	8692781	489	8692460	60.00	6.61998	2.00512	4.43091	macs_yrk_ail_01_peak_653
2L	8708902	8709603	702	8709328	76.00	11.68217	2.41888	8.77664	macs_yrk_ail_01_peak_654
2L	8717907	8718434	528	8718163	62.00	7.28577	2.07086	4.99474	macs_yrk_ail_01_peak_655
2L	8735591	8735926	336	8735779	65.00	8.33381	2.16948	5.88682	macs_yrk_ail_01_peak_656
2L	8740048	8740599	552	8740499	63.00	7.62863	2.10374	5.28629	macs_yrk_ail_01_peak_657
2L	8825225	8825797	573	8825414	74.00	9.34365	2.17709	6.77696	macs_yrk_ail_01_peak_658
2L	8888833	8889063	231	8889010	55.00	5.07635	1.84077	3.13129	macs_yrk_ail_01_peak_659
2L	8898327	8899326	1000	8898731	75.00	12.22705	2.49819	9.21343	macs_yrk_ail_01_peak_660
2L	8905925	8906169	245	8905987	51.00	3.97263	1.70928	2.21515	macs_yrk_ail_01_peak_661
2L	8906487	8906764	278	8906646	60.00	6.61998	2.00512	4.43091	macs_yrk_ail_01_peak_662
2L	8949749	8950915	1167	8950160	70.00	10.20625	2.33383	7.48194	macs_yrk_ail_01_peak_663
2L	8950979	8951644	666	8951174	65.00	8.33381	2.16948	5.88682	macs_yrk_ail_01_peak_664
2L	8952410	8953000	591	8952879	60.00	6.61998	2.00512	4.43091	macs_yrk_ail_01_peak_665
2L	8969553	8969844	292	8969591	53.00	3.39849	1.60193	1.76630	macs_yrk_ail_01_peak_666
2L	8984626	8985199	574	8984814	63.00	7.62863	2.10374	5.28629	macs_yrk_ail_01_peak_667
2L	8986389	8986673	285	8986673	59.00	2.62021	1.44731	1.13234	macs_yrk_ail_01_peak_668
2L	8989505	8989718	214	8989568	52.00	4.23719	1.74216	2.43335	macs_yrk_ail_01_peak_669
2L	8997363	8997729	367	8997544	76.00	12.64819	2.53106	9.57557	macs_yrk_ail_01_peak_670
2L	9125802	9126192	391	9125872	56.00	5.37086	1.87364	3.37761	macs_yrk_ail_01_peak_671
2L	9127208	9127453	246	9127288	51.00	3.45455	1.62562	1.80203	macs_yrk_ail_01_peak_672
2L	9137137	9137377	241	9137247	51.00	3.97263	1.70928	2.21515	macs_yrk_ail_01_peak_673
2L	9138615	9138816	202	9138757	56.00	3.84429	1.64882	2.12435	macs_yrk_ail_01_peak_674
2L	9165997	9166552	556	9166409	61.00	6.94953	2.03799	4.71004	macs_yrk_ail_01_peak_675
2L	9166829	9167508	680	9166980	55.00	5.07635	1.84077	3.13129	macs_yrk_ail_01_peak_676
2L	9176044	9176960	917	9176216	92.00	20.09235	3.05699	15.98850	macs_yrk_ail_01_peak_677
2L	9182537	9183113	577	9182843	57.00	5.67259	1.90651	3.63004	macs_yrk_ail_01_peak_678
2L	9188829	9189104	276	9188937	62.00	7.28577	2.07086	4.99474	macs_yrk_ail_01_peak_679
2L	9203347	9203764	418	9203546	63.00	7.62863	2.10374	5.28629	macs_yrk_ail_01_peak_680
2L	9205197	9205792	596	9205483	74.00	11.81147	2.46531	8.85613	macs_yrk_ail_01_peak_681
2L	9211067	9211615	549	9211451	69.00	9.81958	2.30096	7.15137	macs_yrk_ail_01_peak_682
2L	9224420	9224800	381	9224548	58.00	5.98142	1.93938	3.89090	macs_yrk_ail_01_peak_683
2L	9237510	9238060	551	9237791	73.00	9.92577	2.25749	7.25401	macs_yrk_ail_01_peak_684
2L	9252689	9252949	261	9252808	62.00	7.28577	2.07086	4.99474	macs_yrk_ail_01_peak_685
2L	9331012	9331294	283	9331237	60.00	5.83922	1.89779	3.78847	macs_yrk_ail_01_peak_686
2L	9430754	9430970	217	9430888	69.00	7.42745	2.00787	5.13105	macs_yrk_ail_01_peak_687
2L	9437257	9437761	505	9437534	62.00	6.34755	1.94542	4.20603	macs_yrk_ail_01_peak_688
2L	9448327	9450112	1786	9449095	94.00	16.11467	2.61768	12.60002	macs_yrk_ail_01_peak_689
2L	9451773	9452176	404	9451919	51.00	3.97263	1.70928	2.21515	macs_yrk_ail_01_peak_690
2L	9464250	9464630	381	9464583	60.00	5.92107	1.90903	3.86647	macs_yrk_ail_01_peak_691
2L	9490717	9490977	261	9490779	65.00	8.33381	2.16948	5.88682	macs_yrk_ail_01_peak_692
2L	9493999	9494656	658	9494386	72.00	10.99730	2.39957	8.15846	macs_yrk_ail_01_peak_693
2L	9494868	9495117	250	9494956	60.00	6.61998	2.00512	4.43091	macs_yrk_ail_01_peak_694
2L	9495480	9495721	242	9495607	52.00	4.23719	1.74216	2.43335	macs_yrk_ail_01_peak_695
2L	9495974	9496605	632	9496210	57.00	5.67259	1.90651	3.63004	macs_yrk_ail_01_peak_696
2L	9508489	9508951	463	9508577	52.00	4.23719	1.74216	2.43335	macs_yrk_ail_01_peak_697
2L	9520875	9521759	885	9521569	72.00	10.99730	2.39957	8.15846	macs_yrk_ail_01_peak_698
2L	9522755	9523126	372	9522938	65.00	8.33381	2.16948	5.88682	macs_yrk_ail_01_peak_699
2L	9567644	9568004	361	9567878	64.00	6.66302	1.96539	4.47242	macs_yrk_ail_01_peak_700
2L	9568136	9570131	1996	9568747	86.00	15.65759	2.69801	12.20605	macs_yrk_ail_01_peak_701
2L	9570287	9570633	347	9570443	62.00	5.97005	1.89505	3.89090	macs_yrk_ail_01_peak_702
2L	9581563	9582198	636	9582047	62.00	7.07911	2.04318	4.83475	macs_yrk_ail_01_peak_703
2L	9608084	9608344	261	9608133	50.00	3.29196	1.60646	1.66799	macs_yrk_ail_01_peak_704
2L	9612909	9614129	1221	9613241	67.00	9.06435	2.23522	6.50779	macs_yrk_ail_01_peak_705
2L	9616724	9617121	398	9616980	65.00	8.33381	2.16948	5.88682	macs_yrk_ail_01_peak_706
2L	9698389	9699362	974	9698949	72.00	10.95301	2.39422	8.15846	macs_yrk_ail_01_peak_707
2L	9699739	9700524	786	9699990	83.00	15.74651	2.76115	12.23995	macs_yrk_ail_01_peak_708
2L	9700733	9701075	343	9700911	69.00	9.81958	2.30096	7.15137	macs_yrk_ail_01_peak_709
2L	9705169	9705913	745	9705818	58.00	5.83616	1.91881	3.78603	macs_yrk_ail_01_peak_710
2L	9710773	9711083	311	9710937	64.00	7.97800	2.13661	5.58381	macs_yrk_ail_01_peak_711
2L	9731247	9731625	379	9731477	63.00	7.62863	2.10374	5.28629	macs_yrk_ail_01_peak_712
2L	9736047	9736474	428	9736375	56.00	5.34952	1.87052	3.37761	macs_yrk_ail_01_peak_713
2L	9758340	9759042	703	9758727	78.00	13.50691	2.59680	10.31661	macs_yrk_ail_01_peak_714
2L	9763502	9763887	386	9763698	75.00	10.41380	2.28728	7.68239	macs_yrk_ail_01_peak_715
2L	9782113	9782617	505	9782290	76.00	12.64819	2.53106	9.57557	macs_yrk_ail_01_peak_716
2L	9782677	9783122	446	9782948	65.00	8.33381	2.16948	5.88682	macs_yrk_ail_01_peak_717
2L	9784288	9784543	256	9784389	55.00	4.47173	1.75067	2.65269	macs_yrk_ail_01_peak_718
2L	9790513	9790752	240	9790659	56.00	5.37086	1.87364	3.37761	macs_yrk_ail_01_peak_719
2L	9888121	9888322	202	9888285	55.00	5.07635	1.84077	3.13129	macs_yrk_ail_01_peak_720
2L	9889099	9889319	221	9889201	53.00	4.24906	1.73483	2.44384	macs_yrk_ail_01_peak_721
2L	9890388	9890801	414	9890504	63.00	7.62863	2.10374	5.28629	macs_yrk_ail_01_peak_722
2L	9890965	9891291	327	9891144	52.00	4.23719	1.74216	2.43335	macs_yrk_ail_01_peak_723
2L	9894543	9895092	550	9894723	62.00	7.28577	2.07086	4.99474	macs_yrk_ail_01_peak_724
2L	9895508	9895865	358	9895673	65.00	7.50989	2.06329	5.20999	macs_yrk_ail_01_peak_725
2L	9896456	9896832	377	9896749	57.00	5.51732	1.88417	3.51592	macs_yrk_ail_01_peak_726
2L	9897082	9897472	391	9897345	65.00	8.33381	2.16948	5.88682	macs_yrk_ail_01_peak_727
2L	9912340	9912646	307	9912370	62.00	3.67901	1.58551	1.99842	macs_yrk_ail_01_peak_728
2L	9913017	9913243	227	9913211	59.00	5.39179	1.84591	3.39672	macs_yrk_ail_01_peak_729
2L	9915273	9915565	293	9915414	59.00	6.29725	1.97225	4.15801	macs_yrk_ail_01_peak_730
2L	9917763	9918398	636	9918106	65.00	8.33381	2.16948	5.88682	macs_yrk_ail_01_peak_731
2L	9921075	9921929	855	9921766	61.00	4.52221	1.70838	2.67056	macs_yrk_ail_01_peak_732
2L	9938298	9939209	912	9938496	78.00	10.44282	2.25157	7.71066	macs_yrk_ail_01_peak_733
2L	9945870	9946096	227	9945968	55.00	5.00012	1.82943	3.09060	macs_yrk_ail_01_peak_734
2L	9946545	9946791	247	9946704	59.00	6.29725	1.97225	4.15801	macs_yrk_ail_01_peak_735
2L	9947230	9948669	1440	9947490	65.00	8.33381	2.16948	5.88682	macs_yrk_ail_01_peak_736
2L	9949302	9949558	257	9949430	59.00	3.75547	1.61497	2.04116	macs_yrk_ail_01_peak_737
2L	9953765	9954062	298	9953887	59.00	4.30583	1.69344	2.49749	macs_yrk_ail_01_peak_738
2L	9966561	9967672	1112	9967079	75.00	12.22705	2.49819	9.21343	macs_yrk_ail_01_peak_739
2L	9968001	9968200	200	9968067	51.00	2.72020	1.50419	1.22328	macs_yrk_ail_01_peak_740
2L	9982223	9983528	1306	9983371	67.00	8.66374	2.18460	6.19446	macs_yrk_ail_01_peak_741
2L	9983910	9984201	292	9984083	61.00	6.94953	2.03799	4.71004	macs_yrk_ail_01_peak_742
2L	9984442	9985156	715	9984809	67.00	9.06435	2.23522	6.50779	macs_yrk_ail_01_peak_743
2L	9986336	9986746	411	9986490	58.00	5.98142	1.93938	3.89090	macs_yrk_ail_01_peak_744
2L	9988768	9989089	322	9988858	57.00	5.67259	1.90651	3.63004	macs_yrk_ail_01_peak_745
2L	9989321	9989535	215	9989438	54.00	3.91167	1.67435	2.18669	macs_yrk_ail_01_peak_746
2L	9989984	9990281	298	9990151	58.00	5.89712	1.92744	3.84410	macs_yrk_ail_01_peak_747
2L	9992535	9992734	200	9992589	56.00	4.90346	1.80525	2.99960	macs_yrk_ail_01_peak_748
2L	10002519	10003394	876	10003279	57.00	5.56879	1.89158	3.56478	macs_yrk_ail_01_peak_749
2L	10003946	10004689	744	10004476	62.00	7.28577	2.07086	4.99474	macs_yrk_ail_01_peak_750
2L	10009418	10010538	1121	10010041	69.00	9.81958	2.30096	7.15137	macs_yrk_ail_01_peak_751
2L	10032572	10032966	395	10032767	66.00	8.69595	2.20235	6.19446	macs_yrk_ail_01_peak_752
2L	10033244	10033618	375	10033314	52.00	2.49338	1.46039	1.04369	macs_yrk_ail_01_peak_753
2L	10056959	10057770	812	10057394	84.00	16.20986	2.79402	12.63805	macs_yrk_ail_01_peak_754
2L	10143436	10143682	247	10143550	64.00	7.97800	2.13661	5.58381	macs_yrk_ail_01_peak_755
2L	10200925	10201621	697	10201079	61.00	6.94953	2.03799	4.71004	macs_yrk_ail_01_peak_756
2L	10220624	10220921	298	10220818	55.00	5.07635	1.84077	3.13129	macs_yrk_ail_01_peak_757
2L	10221100	10221856	757	10221639	72.00	5.89265	1.79823	3.83985	macs_yrk_ail_01_peak_758
2L	10226396	10226783	388	10226607	54.00	4.78917	1.80790	2.89187	macs_yrk_ail_01_peak_759
2L	10230881	10231128	248	10231011	56.00	5.37086	1.87364	3.37761	macs_yrk_ail_01_peak_760
2L	10231271	10231730	460	10231385	63.00	7.62863	2.10374	5.28629	macs_yrk_ail_01_peak_761
2L	10231797	10232267	471	10231989	53.00	4.50941	1.77503	2.65933	macs_yrk_ail_01_peak_762
2L	10232577	10232857	281	10232692	59.00	6.29725	1.97225	4.15801	macs_yrk_ail_01_peak_763
2L	10236065	10236287	223	10236152	52.00	4.23719	1.74216	2.43335	macs_yrk_ail_01_peak_764
2L	10238047	10238372	326	10238197	62.00	5.77427	1.86892	3.72675	macs_yrk_ail_01_peak_765
2L	10260131	10260341	211	10260249	52.00	4.23719	1.74216	2.43335	macs_yrk_ail_01_peak_766
2L	10260549	10260811	263	10260561	49.00	3.46696	1.64354	1.80203	macs_yrk_ail_01_peak_767
2L	10261013	10261312	300	10261135	62.00	7.28577	2.07086	4.99474	macs_yrk_ail_01_peak_768
2L	10276854	10277131	278	10276999	52.00	4.23719	1.74216	2.43335	macs_yrk_ail_01_peak_769
2L	10278103	10278700	598	10278541	52.00	4.23719	1.74216	2.43335	macs_yrk_ail_01_peak_770
2L	10280677	10280895	219	10280808	53.00	3.66497	1.64391	1.98518	macs_yrk_ail_01_peak_771
2L	10291791	10292102	312	10291922	60.00	6.61998	2.00512	4.43091	macs_yrk_ail_01_peak_772
2L	10303660	10303987	328	10303823	57.00	5.67259	1.90651	3.63004	macs_yrk_ail_01_peak_773
2L	10306885	10307271	387	10307119	55.00	5.07635	1.84077	3.13129	macs_yrk_ail_01_peak_774
2L	10311643	10312085	443	10311934	53.00	4.50941	1.77503	2.65933	macs_yrk_ail_01_peak_775
2L	10313993	10314616	624	10314424	52.00	4.23719	1.74216	2.43335	macs_yrk_ail_01_peak_776
2L	10330109	10330445	337	10330373	60.00	5.19809	1.80959	3.24575	macs_yrk_ail_01_peak_777
2L	10331561	10331935	375	10331793	55.00	4.47173	1.75067	2.65269	macs_yrk_ail_01_peak_778
2L	10334597	10335217	621	10334716	67.00	8.01567	2.10317	5.62030	macs_yrk_ail_01_peak_779
2L	10339428	10339756	329	10339652	64.00	7.97800	2.13661	5.58381	macs_yrk_ail_01_peak_780
2L	10364324	10364576	253	10364515	58.00	5.97408	1.93834	3.89090	macs_yrk_ail_01_peak_781
2L	10366801	10367216	416	10366983	63.00	7.62863	2.10374	5.28629	macs_yrk_ail_01_peak_782
2L	10385928	10386380	453	10386060	53.00	4.50941	1.77503	2.65933	macs_yrk_ail_01_peak_783
2L	10386779	10386989	211	10386888	53.00	4.50941	1.77503	2.65933	macs_yrk_ail_01_peak_784
2L	10388038	10388285	248	10388093	53.00	4.50941	1.77503	2.65933	macs_yrk_ail_01_peak_785
2L	10388385	10388925	541	10388785	54.00	4.78917	1.80790	2.89187	macs_yrk_ail_01_peak_786
2L	10395873	10396369	497	10396241	58.00	5.98142	1.93938	3.89090	macs_yrk_ail_01_peak_787
2L	10406914	10407302	389	10407084	55.00	5.07635	1.84077	3.13129	macs_yrk_ail_01_peak_788
2L	10409866	10410244	379	10409986	55.00	5.07635	1.84077	3.13129	macs_yrk_ail_01_peak_789
2L	10413731	10414081	351	10413800	54.00	4.78917	1.80790	2.89187	macs_yrk_ail_01_peak_790
2L	10419515	10419746	232	10419591	59.00	4.60453	1.73560	2.74831	macs_yrk_ail_01_peak_791
2L	10430593	10430876	284	10430730	57.00	5.26597	1.84800	3.31009	macs_yrk_ail_01_peak_792
2L	10431395	10431764	370	10431583	57.00	5.31545	1.85512	3.35670	macs_yrk_ail_01_peak_793
2L	10436122	10436394	273	10436139	47.00	2.99334	1.57780	1.41979	macs_yrk_ail_01_peak_794
2L	10437243	10437968	726	10437463	69.00	9.81958	2.30096	7.15137	macs_yrk_ail_01_peak_795
2L	10505575	10505808	234	10505624	51.00	2.72020	1.50419	1.22328	macs_yrk_ail_01_peak_796
2L	10506549	10507486	938	10506899	62.00	7.28577	2.07086	4.99474	macs_yrk_ail_01_peak_797
2L	10516272	10516501	230	10516444	60.00	5.21151	1.81144	3.25858	macs_yrk_ail_01_peak_798
2L	10516756	10517228	473	10516888	68.00	7.88080	2.07446	5.52861	macs_yrk_ail_01_peak_799
2L	10517471	10517694	224	10517639	57.00	3.81316	1.63699	2.09524	macs_yrk_ail_01_peak_800
2L	10613023	10613401	379	10613217	54.00	4.78917	1.80790	2.89187	macs_yrk_ail_01_peak_801
2L	10615188	10615420	233	10615261	53.00	4.50941	1.77503	2.65933	macs_yrk_ail_01_peak_802
2L	10677148	10677698	551	10677301	57.00	5.67259	1.90651	3.63004	macs_yrk_ail_01_peak_803
2L	10732179	10732712	534	10732468	76.00	9.13238	2.12978	6.57370	macs_yrk_ail_01_peak_804
2L	10756121	10756325	205	10756219	61.00	6.28337	1.94767	4.15801	macs_yrk_ail_01_peak_805
2L	10767367	10768017	651	10767605	69.00	5.39896	1.76168	3.40352	macs_yrk_ail_01_peak_806
2L	10769642	10769867	226	10769803	59.00	5.24646	1.82561	3.29189	macs_yrk_ail_01_peak_807
2L	10800910	10801219	310	10801101	61.00	6.94953	2.03799	4.71004	macs_yrk_ail_01_peak_808
2L	10802150	10802375	226	10802319	62.00	4.78169	1.73594	2.89187	macs_yrk_ail_01_peak_809
2L	10842447	10842665	219	10842520	51.00	3.59110	1.64779	1.91735	macs_yrk_ail_01_peak_810
2L	10850091	10850822	732	10850694	61.00	5.21821	1.80334	3.26501	macs_yrk_ail_01_peak_811
2L	10865561	10866476	916	10866381	63.00	7.62863	2.10374	5.28629	macs_yrk_ail_01_peak_812
2L	10967200	10968174	975	10967515	81.00	14.83505	2.69541	11.45514	macs_yrk_ail_01_peak_813
2L	10969892	10970368	477	10970268	57.00	5.30836	1.85410	3.35049	macs_yrk_ail_01_peak_814
2L	10974912	10975209	298	10975049	65.00	6.30628	1.90916	4.16639	macs_yrk_ail_01_peak_815
2L	10975840	10976323	484	10975991	65.00	5.94367	1.86278	3.88798	macs_yrk_ail_01_peak_816
2L	10976870	10977275	406	10977024	67.00	7.75138	2.07011	5.40432	macs_yrk_ail_01_peak_817
2L	10983830	10984054	225	10983918	54.00	4.76253	1.80387	2.89187	macs_yrk_ail_01_peak_818
2L	10986549	10986823	275	10986660	57.00	5.67259	1.90651	3.63004	macs_yrk_ail_01_peak_819
2L	10987105	10987423	319	10987245	57.00	5.67259	1.90651	3.63004	macs_yrk_ail_01_peak_820
2L	11001132	11001383	252	11001211	56.00	5.37086	1.87364	3.37761	macs_yrk_ail_01_peak_821
2L	11002310	11002569	260	11002412	60.00	6.61998	2.00512	4.43091	macs_yrk_ail_01_peak_822
2L	11003609	11004157	549	11003798	61.00	6.94953	2.03799	4.71004	macs_yrk_ail_01_peak_823
2L	11004852	11005279	428	11005182	63.00	5.71300	1.85131	3.66860	macs_yrk_ail_01_peak_824
2L	11010549	11010795	247	11010634	70.00	4.76741	1.67781	2.89187	macs_yrk_ail_01_peak_825
2L	11011396	11011729	334	11011650	58.00	2.83527	1.48485	1.30199	macs_yrk_ail_01_peak_826
2L	11021050	11021267	218	11021103	60.00	5.90612	1.90698	3.85209	macs_yrk_ail_01_peak_827
2L	11021362	11022024	663	11021943	60.00	6.61998	2.00512	4.43091	macs_yrk_ail_01_peak_828
2L	11023070	11023304	235	11023232	52.00	4.23719	1.74216	2.43335	macs_yrk_ail_01_peak_829
2L	11023451	11023723	273	11023601	55.00	4.93134	1.81920	3.02556	macs_yrk_ail_01_peak_830
2L	11023883	11024161	279	11024005	56.00	5.37086	1.87364	3.37761	macs_yrk_ail_01_peak_831
2L	11024236	11024568	333	11024437	54.00	3.91167	1.67435	2.18669	macs_yrk_ail_01_peak_832
2L	11045187	11045659	473	11045317	66.00	8.69595	2.20235	6.19446	macs_yrk_ail_01_peak_833
2L	11049678	11049915	238	11049787	58.00	5.98142	1.93938	3.89090	macs_yrk_ail_01_peak_834
2L	11051799	11052141	343	11051977	59.00	6.29725	1.97225	4.15801	macs_yrk_ail_01_peak_835
2L	11052338	11052883	546	11052593	60.00	6.61998	2.00512	4.43091	macs_yrk_ail_01_peak_836
2L	11052956	11053457	502	11053157	70.00	10.20625	2.33383	7.48194	macs_yrk_ail_01_peak_837
2L	11057099	11058346	1248	11057289	61.00	6.94953	2.03799	4.71004	macs_yrk_ail_01_peak_838
2L	11060870	11061145	276	11061009	54.00	4.78917	1.80790	2.89187	macs_yrk_ail_01_peak_839
2L	11061197	11061729	533	11061343	59.00	6.29725	1.97225	4.15801	macs_yrk_ail_01_peak_840
2L	11064110	11064309	200	11064177	52.00	4.23719	1.74216	2.43335	macs_yrk_ail_01_peak_841
2L	11065739	11066050	312	11065913	57.00	5.67259	1.90651	3.63004	macs_yrk_ail_01_peak_842
2L	11066276	11067264	989	11067055	66.00	8.69595	2.20235	6.19446	macs_yrk_ail_01_peak_843
2L	11067365	11067575	211	11067517	49.00	3.46696	1.64354	1.80203	macs_yrk_ail_01_peak_844
2L	11068131	11068350	220	11068328	50.00	3.71585	1.67641	2.00472	macs_yrk_ail_01_peak_845
2L	11069029	11069258	230	11069135	56.00	5.37086	1.87364	3.37761	macs_yrk_ail_01_peak_846
2L	11069439	11069701	263	11069574	58.00	5.98142	1.93938	3.89090	macs_yrk_ail_01_peak_847
2L	11069753	11070211	459	11069928	55.00	5.07635	1.84077	3.13129	macs_yrk_ail_01_peak_848
2L	11070392	11070599	208	11070530	61.00	6.94953	2.03799	4.71004	macs_yrk_ail_01_peak_849
2L	11071978	11072630	653	11072456	75.00	12.22705	2.49819	9.21343	macs_yrk_ail_01_peak_850
2L	11100580	11100864	285	11100726	63.00	4.99108	1.75599	3.08203	macs_yrk_ail_01_peak_851
2L	11106225	11106886	662	11106709	63.00	5.49260	1.82227	3.49230	macs_yrk_ail_01_peak_852
2L	11119961	11120202	242	11120050	60.00	4.61682	1.72922	2.75999	macs_yrk_ail_01_peak_853
2L	11123221	11123474	254	11123360	61.00	5.13240	1.79167	3.18387	macs_yrk_ail_01_peak_854
2L	11130763	11131002	240	11130831	63.00	4.88560	1.74201	2.98249	macs_yrk_ail_01_peak_855
2L	11155117	11156013	897	11155647	80.00	14.38707	2.66254	11.07238	macs_yrk_ail_01_peak_856
2L	11175929	11176681	753	11176512	58.00	5.98142	1.93938	3.89090	macs_yrk_ail_01_peak_857
2L	11180576	11180775	200	11180740	53.00	4.50941	1.77503	2.65933	macs_yrk_ail_01_peak_858
2L	11181526	11182281	756	11181674	62.00	7.28577	2.07086	4.99474	macs_yrk_ail_01_peak_859
2L	11182539	11183682	1144	11182815	61.00	6.94953	2.03799	4.71004	macs_yrk_ail_01_peak_860
2L	11184359	11185343	985	11184774	69.00	9.81958	2.30096	7.15137	macs_yrk_ail_01_peak_861
2L	11188770	11189309	540	11189117	65.00	8.33381	2.16948	5.88682	macs_yrk_ail_01_peak_862
2L	11211067	11211520	454	11211238	57.00	5.67259	1.90651	3.63004	macs_yrk_ail_01_peak_863
2L	11219463	11220232	770	11220096	68.00	6.11343	1.85721	4.01700	macs_yrk_ail_01_peak_864
2L	11220769	11221658	890	11221314	66.00	8.69595	2.20235	6.19446	macs_yrk_ail_01_peak_865
2L	11268934	11269403	470	11269234	73.00	10.30599	2.30223	7.57834	macs_yrk_ail_01_peak_866
2L	11271567	11272318	752	11272075	66.00	8.30544	2.15247	5.88682	macs_yrk_ail_01_peak_867
2L	11280052	11280780	729	11280214	65.00	6.89340	1.98426	4.69247	macs_yrk_ail_01_peak_868
2L	11305961	11306470	510	11306274	68.00	8.09216	2.10055	5.69406	macs_yrk_ail_01_peak_869
2L	11323875	11324211	337	11324117	65.00	8.33381	2.16948	5.88682	macs_yrk_ail_01_peak_870
2L	11358481	11359050	570	11358608	53.00	4.50941	1.77503	2.65933	macs_yrk_ail_01_peak_871
2L	11362949	11363158	210	11363100	53.00	3.39849	1.60193	1.76630	macs_yrk_ail_01_peak_872
2L	11399076	11400351	1276	11399737	83.00	15.74651	2.76115	12.23995	macs_yrk_ail_01_peak_873
2L	11405446	11405843	398	11405668	63.00	7.62863	2.10374	5.28629	macs_yrk_ail_01_peak_874
2L	11407499	11407811	313	11407632	60.00	6.61998	2.00512	4.43091	macs_yrk_ail_01_peak_875
2L	11431969	11432901	933	11432224	65.00	8.33381	2.16948	5.88682	macs_yrk_ail_01_peak_876
2L	11445352	11446571	1220	11446071	106.00	27.58089	3.51718	22.55887	macs_yrk_ail_01_peak_877
2L	11447334	11448028	695	11447748	81.00	14.83505	2.69541	11.45514	macs_yrk_ail_01_peak_878
2L	11498847	11499121	275	11499033	58.00	5.66392	1.89441	3.63004	macs_yrk_ail_01_peak_879
2L	11516323	11517012	690	11516841	76.00	9.18694	2.13588	6.62601	macs_yrk_ail_01_peak_880
2L	11804246	11805498	1253	11804887	110.00	29.86946	3.64867	24.54641	macs_yrk_ail_01_peak_881
2L	11805914	11809465	3552	11806705	94.00	21.10988	3.12273	16.87621	macs_yrk_ail_01_peak_882
2L	11870922	11871187	266	11871056	59.00	6.29725	1.97225	4.15801	macs_yrk_ail_01_peak_883
2L	11965869	11966988	1120	11966185	83.00	15.18346	2.69862	11.79662	macs_yrk_ail_01_peak_884
2L	11967985	11969271	1287	11968685	93.00	19.15185	2.93862	15.18101	macs_yrk_ail_01_peak_885
2L	11970454	11971381	928	11971028	70.00	10.20625	2.33383	7.48194	macs_yrk_ail_01_peak_886
2L	11987533	11987919	387	11987658	65.00	5.94367	1.86278	3.88798	macs_yrk_ail_01_peak_887
2L	11988012	11988669	658	11988187	72.00	10.99730	2.39957	8.15846	macs_yrk_ail_01_peak_888
2L	11989264	11989486	223	11989453	61.00	3.22625	1.52726	1.60709	macs_yrk_ail_01_peak_889
2L	11990228	11990437	210	11990289	60.00	3.72872	1.60471	2.01685	macs_yrk_ail_01_peak_890
2L	12002018	12002220	203	12002079	55.00	3.60492	1.61990	1.92991	macs_yrk_ail_01_peak_891
2L	12002944	12004672	1729	12004400	67.00	6.54063	1.91923	4.38994	macs_yrk_ail_01_peak_892
2L	12005006	12005228	223	12005157	56.00	5.37086	1.87364	3.37761	macs_yrk_ail_01_peak_893
2L	12005432	12005785	354	12005614	66.00	8.69595	2.20235	6.19446	macs_yrk_ail_01_peak_894
2L	12005930	12006189	260	12006054	58.00	5.98142	1.93938	3.89090	macs_yrk_ail_01_peak_895
2L	12006278	12007165	888	12006665	71.00	10.59885	2.36670	7.81801	macs_yrk_ail_01_peak_896
2L	12007426	12007782	357	12007543	64.00	7.97800	2.13661	5.58381	macs_yrk_ail_01_peak_897
2L	12010149	12012495	2347	12011462	74.00	11.81147	2.46531	8.85613	macs_yrk_ail_01_peak_898
2L	12013318	12014011	694	12013450	64.00	6.95218	2.00292	4.71259	macs_yrk_ail_01_peak_899
2L	12020508	12020729	222	12020545	66.00	3.98113	1.60285	2.22322	macs_yrk_ail_01_peak_900
2L	12024509	12025928	1420	12025580	59.00	6.29725	1.97225	4.15801	macs_yrk_ail_01_peak_901
2L	12026149	12027051	903	12026813	75.00	12.22705	2.49819	9.21343	macs_yrk_ail_01_peak_902
2L	12027414	12028011	598	12027570	69.00	9.81958	2.30096	7.15137	macs_yrk_ail_01_peak_903
2L	12038173	12038575	403	12038465	71.00	6.85199	1.91929	4.65282	macs_yrk_ail_01_peak_904
2L	12044758	12046218	1461	12045884	82.00	14.39459	2.62869	11.07967	macs_yrk_ail_01_peak_905
2L	12048563	12048808	246	12048599	61.00	5.48286	1.83925	3.48296	macs_yrk_ail_01_peak_906
2L	12055010	12055400	391	12055188	62.00	4.96796	1.76100	3.06045	macs_yrk_ail_01_peak_907
2L	12055607	12056308	702	12056030	68.00	7.09080	1.97724	4.84547	macs_yrk_ail_01_peak_908
2L	12062932	12063148	217	12063001	55.00	4.11250	1.69679	2.34606	macs_yrk_ail_01_peak_909
2L	12065941	12066278	338	12066093	55.00	5.07635	1.84077	3.13129	macs_yrk_ail_01_peak_910
2L	12066471	12066943	473	12066799	64.00	7.97800	2.13661	5.58381	macs_yrk_ail_01_peak_911
2L	12096058	12096507	450	12096361	68.00	7.31616	2.00493	5.02420	macs_yrk_ail_01_peak_912
2L	12103040	12103258	219	12103127	63.00	4.16976	1.64635	2.39906	macs_yrk_ail_01_peak_913
2L	12108622	12109120	499	12108990	68.00	8.65218	2.16992	6.19332	macs_yrk_ail_01_peak_914
2L	12112820	12113327	508	12113041	69.00	9.81958	2.30096	7.15137	macs_yrk_ail_01_peak_915
2L	12114120	12114390	271	12114261	63.00	7.62863	2.10374	5.28629	macs_yrk_ail_01_peak_916
2L	12365932	12366496	565	12366126	74.00	11.81147	2.46531	8.85613	macs_yrk_ail_01_peak_917
2L	12423272	12423532	261	12423397	56.00	5.37086	1.87364	3.37761	macs_yrk_ail_01_peak_918
2L	12423781	12424120	340	12423944	57.00	5.67259	1.90651	3.63004	macs_yrk_ail_01_peak_919
2L	12433540	12434002	463	12433816	73.00	10.69957	2.34878	7.91557	macs_yrk_ail_01_peak_920
2L	12434478	12435172	695	12434809	76.00	12.51486	2.51547	9.49374	macs_yrk_ail_01_peak_921
2L	12435373	12436895	1523	12435950	89.00	17.97639	2.89138	14.19408	macs_yrk_ail_01_peak_922
2L	12460549	12461556	1008	12461364	81.00	14.83505	2.69541	11.45514	macs_yrk_ail_01_peak_923
2L	12481020	12481298	279	12481131	60.00	6.61998	2.00512	4.43091	macs_yrk_ail_01_peak_924
2L	12482916	12484676	1761	12483896	86.00	17.15152	2.85977	13.44680	macs_yrk_ail_01_peak_925
2L	12504838	12505152	315	12504966	61.00	6.94953	2.03799	4.71004	macs_yrk_ail_01_peak_926
2L	12507503	12508292	790	12507817	82.00	15.28822	2.72828	11.84502	macs_yrk_ail_01_peak_927
2L	12520255	12520663	409	12520568	60.00	6.61998	2.00512	4.43091	macs_yrk_ail_01_peak_928
2L	12521027	12521303	277	12521139	59.00	6.29725	1.97225	4.15801	macs_yrk_ail_01_peak_929
2L	12529558	12530015	458	12529750	81.00	14.83505	2.69541	11.45514	macs_yrk_ail_01_peak_930
2L	12542969	12543708	740	12543422	82.00	15.28822	2.72828	11.84502	macs_yrk_ail_01_peak_931
2L	12543774	12544182	409	12544142	56.00	5.37086	1.87364	3.37761	macs_yrk_ail_01_peak_932
2L	12545381	12546528	1148	12546150	82.00	15.28822	2.72828	11.84502	macs_yrk_ail_01_peak_933
2L	12578387	12578960	574	12578648	55.00	5.07635	1.84077	3.13129	macs_yrk_ail_01_peak_934
2L	12586900	12587771	872	12587162	83.00	15.74651	2.76115	12.23995	macs_yrk_ail_01_peak_935
2L	12597658	12598166	509	12597969	62.00	7.28577	2.07086	4.99474	macs_yrk_ail_01_peak_936
2L	12598219	12598515	297	12598385	59.00	6.29725	1.97225	4.15801	macs_yrk_ail_01_peak_937
2L	12617762	12619033	1272	12618418	80.00	14.38707	2.66254	11.07238	macs_yrk_ail_01_peak_938
2L	12655729	12656102	374	12655926	62.00	7.28577	2.07086	4.99474	macs_yrk_ail_01_peak_939
2L	12657514	12657753	240	12657635	49.00	3.46696	1.64354	1.80203	macs_yrk_ail_01_peak_940
2L	12692540	12693411	872	12693200	72.00	9.51512	2.22232	6.90065	macs_yrk_ail_01_peak_941
2L	12694823	12695494	672	12695167	71.00	9.49222	2.23283	6.87880	macs_yrk_ail_01_peak_942
2L	12696047	12696247	201	12696204	53.00	4.16907	1.72244	2.39848	macs_yrk_ail_01_peak_943
2L	12704162	12704536	375	12704277	57.00	4.54401	1.74375	2.69141	macs_yrk_ail_01_peak_944
2L	12704714	12705005	292	12704842	65.00	7.05550	2.00502	4.81195	macs_yrk_ail_01_peak_945
2L	12707467	12708163	697	12707838	69.00	7.95803	2.07234	5.58381	macs_yrk_ail_01_peak_946
2L	12712143	12712418	276	12712305	61.00	6.15233	1.92993	4.05387	macs_yrk_ail_01_peak_947
2L	12722292	12722679	388	12722566	58.00	4.85288	1.77934	2.95172	macs_yrk_ail_01_peak_948
2L	12822528	12822882	355	12822699	81.00	14.83505	2.69541	11.45514	macs_yrk_ail_01_peak_949
2L	12824184	12824690	507	12824469	70.00	10.20625	2.33383	7.48194	macs_yrk_ail_01_peak_950
2L	12829422	12829813	392	12829562	77.00	13.07484	2.56393	9.94367	macs_yrk_ail_01_peak_951
2L	12836980	12837271	292	12837143	61.00	6.94953	2.03799	4.71004	macs_yrk_ail_01_peak_952
2L	12840370	12840801	432	12840653	56.00	5.37086	1.87364	3.37761	macs_yrk_ail_01_peak_953
2L	12840960	12842155	1196	12841230	65.00	8.33381	2.16948	5.88682	macs_yrk_ail_01_peak_954
2L	12854601	12854837	237	12854691	64.00	7.97800	2.13661	5.58381	macs_yrk_ail_01_peak_955
2L	12973977	12974221	245	12974111	53.00	4.50941	1.77503	2.65933	macs_yrk_ail_01_peak_956
2L	12974343	12974642	300	12974514	62.00	7.28577	2.07086	4.99474	macs_yrk_ail_01_peak_957
2L	12974751	12975326	576	12975033	65.00	8.33381	2.16948	5.88682	macs_yrk_ail_01_peak_958
2L	13004587	13004823	237	13004736	63.00	5.47907	1.82049	3.47974	macs_yrk_ail_01_peak_959
2L	13059893	13060556	664	13060270	79.00	13.94434	2.62967	10.69268	macs_yrk_ail_01_peak_960
2L	13070907	13071121	215	13071040	55.00	5.07635	1.84077	3.13129	macs_yrk_ail_01_peak_961
2L	13098210	13098419	210	13098278	55.00	3.87708	1.66126	2.15484	macs_yrk_ail_01_peak_962
2L	13165734	13166509	776	13165974	71.00	7.39948	1.98393	5.10431	macs_yrk_ail_01_peak_963
2L	13176228	13176653	426	13176334	59.00	4.66005	1.74342	2.80065	macs_yrk_ail_01_peak_964
2L	13176705	13177150	446	13176968	80.00	11.30159	2.31996	8.45348	macs_yrk_ail_01_peak_965
2L	13177244	13177477	234	13177407	54.00	3.21349	1.56601	1.60702	macs_yrk_ail_01_peak_966
2L	13191172	13191872	701	13191490	65.00	5.81058	1.84574	3.76163	macs_yrk_ail_01_peak_967
2L	13203690	13204188	499	13204056	59.00	4.63531	1.73994	2.77753	macs_yrk_ail_01_peak_968
2L	13219375	13220004	630	13219766	61.00	6.94953	2.03799	4.71004	macs_yrk_ail_01_peak_969
2L	13221834	13222207	374	13222061	60.00	5.54256	1.85701	3.53961	macs_yrk_ail_01_peak_970
2L	13250582	13251014	433	13250761	58.00	5.98142	1.93938	3.89090	macs_yrk_ail_01_peak_971
2L	13286855	13287084	230	13286946	54.00	4.51891	1.76695	2.66764	macs_yrk_ail_01_peak_972
2L	13290252	13290502	251	13290326	55.00	5.07635	1.84077	3.13129	macs_yrk_ail_01_peak_973
2L	13296079	13296947	869	13296263	60.00	6.61998	2.00512	4.43091	macs_yrk_ail_01_peak_974
2L	13365993	13366193	201	13365995	60.00	3.24405	1.53518	1.62403	macs_yrk_ail_01_peak_975
2L	13373517	13374329	813	13374009	81.00	13.71837	2.57039	10.52321	macs_yrk_ail_01_peak_976
2L	13378262	13378479	218	13378315	61.00	5.05422	1.78104	3.13129	macs_yrk_ail_01_peak_977
2L	13378536	13378998	463	13378891	61.00	4.75131	1.73974	2.88595	macs_yrk_ail_01_peak_978
2L	13394832	13395079	248	13394953	67.00	6.40689	1.90259	4.26272	macs_yrk_ail_01_peak_979
2L	13512727	13514327	1601	13513560	78.00	13.50691	2.59680	10.31661	macs_yrk_ail_01_peak_980
2L	13547812	13549608	1797	13548292	83.00	15.74651	2.76115	12.23995	macs_yrk_ail_01_peak_981
2L	13550136	13550906	771	13550383	63.00	7.62863	2.10374	5.28629	macs_yrk_ail_01_peak_982
2L	13554569	13554827	259	13554688	54.00	4.78917	1.80790	2.89187	macs_yrk_ail_01_peak_983
2L	13570482	13570716	235	13570552	53.00	4.50941	1.77503	2.65933	macs_yrk_ail_01_peak_984
2L	13570785	13571446	662	13571143	67.00	9.06435	2.23522	6.50779	macs_yrk_ail_01_peak_985
2L	13640777	13641207	431	13641057	60.00	6.61998	2.00512	4.43091	macs_yrk_ail_01_peak_986
2L	13642218	13642417	200	13642273	57.00	5.67259	1.90651	3.63004	macs_yrk_ail_01_peak_987
2L	13642626	13642839	214	13642711	51.00	3.97263	1.70928	2.21515	macs_yrk_ail_01_peak_988
2L	13665509	13666981	1473	13666295	91.00	19.59044	3.02412	15.55422	macs_yrk_ail_01_peak_989
2L	13777006	13777371	366	13777176	67.00	8.07846	2.11104	5.68102	macs_yrk_ail_01_peak_990
2L	13777490	13777723	234	13777619	55.00	4.47803	1.75161	2.65868	macs_yrk_ail_01_peak_991
2L	13779625	13780381	757	13779966	65.00	8.33381	2.16948	5.88682	macs_yrk_ail_01_peak_992
2L	13780587	13781028	442	13780855	66.00	8.69595	2.20235	6.19446	macs_yrk_ail_01_peak_993
2L	13783111	13783340	230	13783189	60.00	5.54256	1.85701	3.53961	macs_yrk_ail_01_peak_994
2L	13803833	13804207	375	13803900	55.00	5.07635	1.84077	3.13129	macs_yrk_ail_01_peak_995
2L	13811671	13812016	346	13811855	62.00	4.82463	1.74172	2.92507	macs_yrk_ail_01_peak_996
2L	13813909	13814115	207	13813941	65.00	4.59828	1.68956	2.74281	macs_yrk_ail_01_peak_997
2L	13830002	13830314	313	13830135	62.00	4.57752	1.70838	2.72305	macs_yrk_ail_01_peak_998
2L	13835256	13835638	383	13835450	69.00	9.81958	2.30096	7.15137	macs_yrk_ail_01_peak_999
2L	13878837	13879190	354	13878963	64.00	7.97800	2.13661	5.58381	macs_yrk_ail_01_peak_1000
2L	13904040	13904765	726	13904611	74.00	9.36258	2.17927	6.79536	macs_yrk_ail_01_peak_1001
2L	13955784	13956174	391	13955981	70.00	10.20625	2.33383	7.48194	macs_yrk_ail_01_peak_1002
2L	14000980	14001213	234	14001083	52.00	4.23719	1.74216	2.43335	macs_yrk_ail_01_peak_1003
2L	14011396	14011745	350	14011582	70.00	10.20625	2.33383	7.48194	macs_yrk_ail_01_peak_1004
2L	14021759	14021988	230	14021860	55.00	5.07635	1.84077	3.13129	macs_yrk_ail_01_peak_1005
2L	14023045	14023438	394	14023211	61.00	6.94953	2.03799	4.71004	macs_yrk_ail_01_peak_1006
2L	14023782	14024346	565	14024201	57.00	5.67259	1.90651	3.63004	macs_yrk_ail_01_peak_1007
2L	14094761	14094960	200	14094856	50.00	3.71585	1.67641	2.00472	macs_yrk_ail_01_peak_1008
2L	14180456	14180758	303	14180596	59.00	6.29725	1.97225	4.15801	macs_yrk_ail_01_peak_1009
2L	14197531	14197735	205	14197683	55.00	5.07635	1.84077	3.13129	macs_yrk_ail_01_peak_1010
2L	14207274	14207929	656	14207757	63.00	7.62863	2.10374	5.28629	macs_yrk_ail_01_peak_1011
2L	14210342	14210575	234	14210499	53.00	4.50941	1.77503	2.65933	macs_yrk_ail_01_peak_1012
2L	14225084	14225535	452	14225279	55.00	5.07635	1.84077	3.13129	macs_yrk_ail_01_peak_1013
2L	14226287	14226820	534	14226535	67.00	9.06435	2.23522	6.50779	macs_yrk_ail_01_peak_1014
2L	14233414	14233690	277	14233516	54.00	4.78917	1.80790	2.89187	macs_yrk_ail_01_peak_1015
2L	14233888	14234328	441	14234129	68.00	9.43892	2.26809	6.82708	macs_yrk_ail_01_peak_1016
2L	14297562	14298112	551	14297573	54.00	2.89491	1.51550	1.35679	macs_yrk_ail_01_peak_1017
2L	14348559	14348763	205	14348749	56.00	3.97807	1.66877	2.22032	macs_yrk_ail_01_peak_1018
2L	14354786	14355597	812	14355252	70.00	10.20625	2.33383	7.48194	macs_yrk_ail_01_peak_1019
2L	14359031	14359466	436	14359229	59.00	6.05399	1.93831	3.96036	macs_yrk_ail_01_peak_1020
2L	14366189	14366772	584	14366650	67.00	9.06435	2.23522	6.50779	macs_yrk_ail_01_peak_1021
2L	14367135	14367542	408	14367345	76.00	12.64819	2.53106	9.57557	macs_yrk_ail_01_peak_1022
2L	14370084	14370330	247	14370239	50.00	3.71585	1.67641	2.00472	macs_yrk_ail_01_peak_1023
2L	14386295	14386971	677	14386738	72.00	10.99730	2.39957	8.15846	macs_yrk_ail_01_peak_1024
2L	14387069	14387379	311	14387198	55.00	5.07635	1.84077	3.13129	macs_yrk_ail_01_peak_1025
2L	14389779	14390023	245	14389921	63.00	5.04767	1.76349	3.13129	macs_yrk_ail_01_peak_1026
2L	14409370	14409929	560	14409759	77.00	13.07484	2.56393	9.94367	macs_yrk_ail_01_peak_1027
2L	14461077	14461578	502	14461122	55.00	5.07635	1.84077	3.13129	macs_yrk_ail_01_peak_1028
2L	14490187	14491375	1189	14490492	92.00	20.09235	3.05699	15.98850	macs_yrk_ail_01_peak_1029
2L	14499722	14499934	213	14499842	51.00	3.97263	1.70928	2.21515	macs_yrk_ail_01_peak_1030
2L	14502768	14503075	308	14502805	54.00	4.78917	1.80790	2.89187	macs_yrk_ail_01_peak_1031
2L	14512796	14513184	389	14512962	54.00	4.78276	1.80693	2.89187	macs_yrk_ail_01_peak_1032
2L	14514172	14514378	207	14514185	50.00	3.71585	1.67641	2.00472	macs_yrk_ail_01_peak_1033
2L	14515261	14515573	313	14515437	60.00	6.61998	2.00512	4.43091	macs_yrk_ail_01_peak_1034
2L	14516251	14516493	243	14516331	53.00	4.50941	1.77503	2.65933	macs_yrk_ail_01_peak_1035
2L	14531222	14531421	200	14531282	53.00	4.50941	1.77503	2.65933	macs_yrk_ail_01_peak_1036
2L	14547082	14547299	218	14547205	56.00	4.99144	1.81813	3.08235	macs_yrk_ail_01_peak_1037
2L	14557923	14558222	300	14558097	65.00	7.59679	2.07445	5.28629	macs_yrk_ail_01_peak_1038
2L	14601389	14601637	249	14601443	57.00	5.30836	1.85410	3.35049	macs_yrk_ail_01_peak_1039
2L	14651897	14652175	279	14652017	56.00	5.37086	1.87364	3.37761	macs_yrk_ail_01_peak_1040
2L	14688848	14689058	211	14688999	54.00	4.78917	1.80790	2.89187	macs_yrk_ail_01_peak_1041
2L	14973173	14973506	334	14973347	63.00	7.62863	2.10374	5.28629	macs_yrk_ail_01_peak_1042
2L	14995462	14995997	536	14995759	87.00	17.62972	2.89264	13.85723	macs_yrk_ail_01_peak_1043
2L	14997426	14997631	206	14997555	60.00	6.61998	2.00512	4.43091	macs_yrk_ail_01_peak_1044
2L	15010026	15010480	455	15010170	62.00	6.93555	2.02397	4.71004	macs_yrk_ail_01_peak_1045
2L	15035403	15035685	283	15035628	52.00	4.23719	1.74216	2.43335	macs_yrk_ail_01_peak_1046
2L	15038417	15039245	829	15039073	77.00	13.07484	2.56393	9.94367	macs_yrk_ail_01_peak_1047
2L	15039333	15039765	433	15039645	66.00	8.69595	2.20235	6.19446	macs_yrk_ail_01_peak_1048
2L	15056910	15057927	1018	15057103	86.00	17.15152	2.85977	13.44680	macs_yrk_ail_01_peak_1049
2L	15060383	15061199	817	15060881	62.00	7.28577	2.07086	4.99474	macs_yrk_ail_01_peak_1050
2L	15067702	15068196	495	15067897	79.00	13.37202	2.56444	10.23423	macs_yrk_ail_01_peak_1051
2L	15108999	15109488	490	15109257	65.00	8.33381	2.16948	5.88682	macs_yrk_ail_01_peak_1052
2L	15111377	15111576	200	15111518	59.00	5.59085	1.87370	3.58600	macs_yrk_ail_01_peak_1053
2L	15113526	15113841	316	15113742	56.00	4.46413	1.74071	2.64619	macs_yrk_ail_01_peak_1054
2L	15255986	15256212	227	15256018	58.00	4.20965	1.68735	2.43335	macs_yrk_ail_01_peak_1055
2L	15264552	15265000	449	15264780	69.00	9.27858	2.23402	6.71409	macs_yrk_ail_01_peak_1056
2L	15271764	15272135	372	15271998	65.00	8.13719	2.14406	5.73762	macs_yrk_ail_01_peak_1057
2L	15304496	15305020	525	15304642	52.00	4.23719	1.74216	2.43335	macs_yrk_ail_01_peak_1058
2L	15333424	15333996	573	15333682	72.00	10.99730	2.39957	8.15846	macs_yrk_ail_01_peak_1059
2L	15339510	15339943	434	15339885	57.00	3.06953	1.52579	1.49015	macs_yrk_ail_01_peak_1060
2L	15385105	15387041	1937	15386048	72.00	10.99730	2.39957	8.15846	macs_yrk_ail_01_peak_1061
2L	15387969	15388243	275	15388095	60.00	6.61998	2.00512	4.43091	macs_yrk_ail_01_peak_1062
2L	15388316	15389478	1163	15388762	64.00	7.97800	2.13661	5.58381	macs_yrk_ail_01_peak_1063
2L	15414287	15414658	372	15414427	49.00	3.46696	1.64354	1.80203	macs_yrk_ail_01_peak_1064
2L	15425695	15426232	538	15425937	68.00	7.65733	2.04691	5.31372	macs_yrk_ail_01_peak_1065
2L	15463323	15463584	262	15463463	59.00	6.29725	1.97225	4.15801	macs_yrk_ail_01_peak_1066
2L	15463902	15464290	389	15464040	69.00	9.81958	2.30096	7.15137	macs_yrk_ail_01_peak_1067
2L	15499186	15499682	497	15499498	68.00	9.43892	2.26809	6.82708	macs_yrk_ail_01_peak_1068
2L	15743467	15744027	561	15743664	76.00	12.64819	2.53106	9.57557	macs_yrk_ail_01_peak_1069
2L	15745487	15745995	509	15745801	67.00	9.06435	2.23522	6.50779	macs_yrk_ail_01_peak_1070
2L	15746212	15746976	765	15746798	61.00	6.94953	2.03799	4.71004	macs_yrk_ail_01_peak_1071
2L	15747122	15748455	1334	15747400	93.00	20.59885	3.08986	16.42882	macs_yrk_ail_01_peak_1072
2L	15750777	15750983	207	15750801	57.00	5.37248	1.86333	3.37821	macs_yrk_ail_01_peak_1073
2L	15752264	15752564	301	15752385	59.00	6.29725	1.97225	4.15801	macs_yrk_ail_01_peak_1074
2L	15761227	15761553	327	15761380	57.00	5.67259	1.90651	3.63004	macs_yrk_ail_01_peak_1075
2L	15761783	15762086	304	15761891	63.00	7.62863	2.10374	5.28629	macs_yrk_ail_01_peak_1076
2L	15762141	15762843	703	15762715	71.00	10.59885	2.36670	7.81801	macs_yrk_ail_01_peak_1077
2L	15767975	15768399	425	15768139	57.00	5.47352	1.87787	3.47439	macs_yrk_ail_01_peak_1078
2L	15911091	15911348	258	15911190	54.00	4.78917	1.80790	2.89187	macs_yrk_ail_01_peak_1079
2L	15911521	15911959	439	15911700	59.00	6.29725	1.97225	4.15801	macs_yrk_ail_01_peak_1080
2L	16049683	16049979	297	16049806	77.00	11.57770	2.39208	8.67539	macs_yrk_ail_01_peak_1081
2L	16256975	16257662	688	16257246	77.00	13.07484	2.56393	9.94367	macs_yrk_ail_01_peak_1082
2L	16261336	16261634	299	16261466	59.00	4.92004	1.77992	3.01482	macs_yrk_ail_01_peak_1083
2L	16267346	16267665	320	16267528	68.00	9.43892	2.26809	6.82708	macs_yrk_ail_01_peak_1084
2L	16268009	16268471	463	16268162	73.00	11.40153	2.43244	8.50461	macs_yrk_ail_01_peak_1085
2L	16269251	16269892	642	16269590	71.00	10.59885	2.36670	7.81801	macs_yrk_ail_01_peak_1086
2L	16279580	16280175	596	16279955	64.00	7.97800	2.13661	5.58381	macs_yrk_ail_01_peak_1087
2L	16281482	16282442	961	16281979	64.00	7.97800	2.13661	5.58381	macs_yrk_ail_01_peak_1088
2L	16284184	16284393	210	16284290	48.00	3.22608	1.61067	1.60702	macs_yrk_ail_01_peak_1089
2L	16284531	16285075	545	16284818	84.00	16.20986	2.79402	12.63805	macs_yrk_ail_01_peak_1090
2L	16286080	16286353	274	16286227	54.00	4.78917	1.80790	2.89187	macs_yrk_ail_01_peak_1091
2L	16286553	16287914	1362	16287451	76.00	12.64819	2.53106	9.57557	macs_yrk_ail_01_peak_1092
2L	16288254	16288628	375	16288436	60.00	6.61998	2.00512	4.43091	macs_yrk_ail_01_peak_1093
2L	16299294	16300238	945	16299700	82.00	15.28822	2.72828	11.84502	macs_yrk_ail_01_peak_1094
2L	16304333	16304626	294	16304444	52.00	3.42573	1.61346	1.79113	macs_yrk_ail_01_peak_1095
2L	16306716	16306938	223	16306822	57.00	5.67259	1.90651	3.63004	macs_yrk_ail_01_peak_1096
2L	16310116	16310679	564	16310456	65.00	6.30628	1.90916	4.16639	macs_yrk_ail_01_peak_1097
2L	16324832	16326318	1487	16325452	74.00	11.81147	2.46531	8.85613	macs_yrk_ail_01_peak_1098
2L	16327175	16327535	361	16327411	63.00	4.44742	1.68363	2.63026	macs_yrk_ail_01_peak_1099
2L	16328964	16329600	637	16329438	61.00	6.94953	2.03799	4.71004	macs_yrk_ail_01_peak_1100
2L	16329679	16329991	313	16329856	55.00	5.07635	1.84077	3.13129	macs_yrk_ail_01_peak_1101
2L	16350030	16350394	365	16350233	60.00	6.44121	1.98052	4.29571	macs_yrk_ail_01_peak_1102
2L	16350607	16352205	1599	16351265	88.00	18.11277	2.92551	14.27560	macs_yrk_ail_01_peak_1103
2L	16352434	16353143	710	16352879	74.00	11.81147	2.46531	8.85613	macs_yrk_ail_01_peak_1104
2L	16353214	16353715	502	16353591	57.00	4.69542	1.76568	2.83368	macs_yrk_ail_01_peak_1105
2L	16422626	16423002	377	16422821	82.00	15.28822	2.72828	11.84502	macs_yrk_ail_01_peak_1106
2L	16463806	16464005	200	16463990	50.00	3.71585	1.67641	2.00472	macs_yrk_ail_01_peak_1107
2L	16485612	16486717	1106	16486359	84.00	16.20986	2.79402	12.63805	macs_yrk_ail_01_peak_1108
2L	16491206	16492212	1007	16491391	69.00	9.81958	2.30096	7.15137	macs_yrk_ail_01_peak_1109
2L	16492672	16492965	294	16492837	62.00	7.28577	2.07086	4.99474	macs_yrk_ail_01_peak_1110
2L	16520698	16521094	397	16520968	52.00	4.23719	1.74216	2.43335	macs_yrk_ail_01_peak_1111
2L	16521244	16521901	658	16521663	68.00	9.43892	2.26809	6.82708	macs_yrk_ail_01_peak_1112
2L	16525881	16526492	612	16526175	82.00	15.28822	2.72828	11.84502	macs_yrk_ail_01_peak_1113
2L	16532664	16533769	1106	16533213	94.00	21.10988	3.12273	16.87621	macs_yrk_ail_01_peak_1114
2L	16534160	16534391	232	16534236	58.00	5.98142	1.93938	3.89090	macs_yrk_ail_01_peak_1115
2L	16534986	16535232	247	16535132	60.00	6.61998	2.00512	4.43091	macs_yrk_ail_01_peak_1116
2L	16535728	16536075	348	16535812	63.00	7.62863	2.10374	5.28629	macs_yrk_ail_01_peak_1117
2L	16544919	16545121	203	16544943	50.00	3.71585	1.67641	2.00472	macs_yrk_ail_01_peak_1118
2L	16545643	16546204	562	16545977	72.00	10.99730	2.39957	8.15846	macs_yrk_ail_01_peak_1119
2L	16548152	16548381	230	16548333	59.00	6.29725	1.97225	4.15801	macs_yrk_ail_01_peak_1120
2L	16587870	16588397	528	16588155	67.00	9.06435	2.23522	6.50779	macs_yrk_ail_01_peak_1121
2L	16588674	16588949	276	16588771	51.00	3.97263	1.70928	2.21515	macs_yrk_ail_01_peak_1122
2L	16591234	16591637	404	16591477	63.00	6.45049	1.94833	4.30411	macs_yrk_ail_01_peak_1123
2L	16597656	16598722	1067	16598043	73.00	11.40153	2.43244	8.50461	macs_yrk_ail_01_peak_1124
2L	16600372	16600644	273	16600526	52.00	4.23719	1.74216	2.43335	macs_yrk_ail_01_peak_1125
2L	16601539	16602101	563	16601959	65.00	8.33381	2.16948	5.88682	macs_yrk_ail_01_peak_1126
2L	16619376	16619786	411	16619376	58.00	2.63025	1.45336	1.14168	macs_yrk_ail_01_peak_1127
2L	16676861	16677065	205	16676991	56.00	5.37086	1.87364	3.37761	macs_yrk_ail_01_peak_1128
2L	16677264	16677587	324	16677420	59.00	6.29725	1.97225	4.15801	macs_yrk_ail_01_peak_1129
2L	16680120	16680545	426	16680382	62.00	7.28577	2.07086	4.99474	macs_yrk_ail_01_peak_1130
2L	16684242	16685912	1671	16685552	79.00	13.94434	2.62967	10.69268	macs_yrk_ail_01_peak_1131
2L	16686578	16687107	530	16686816	59.00	6.29725	1.97225	4.15801	macs_yrk_ail_01_peak_1132
2L	16689766	16691163	1398	16690098	86.00	17.15152	2.85977	13.44680	macs_yrk_ail_01_peak_1133
2L	16715897	16716854	958	16716475	79.00	13.94434	2.62967	10.69268	macs_yrk_ail_01_peak_1134
2L	16719214	16721063	1850	16719854	68.00	9.43892	2.26809	6.82708	macs_yrk_ail_01_peak_1135
2L	16727358	16727869	512	16727381	62.00	3.43788	1.55190	1.80203	macs_yrk_ail_01_peak_1136
2L	16730362	16730804	443	16730492	61.00	3.96179	1.63101	2.21515	macs_yrk_ail_01_peak_1137
2L	16743501	16743828	328	16743637	61.00	6.52853	1.98088	4.37853	macs_yrk_ail_01_peak_1138
2L	16753992	16754598	607	16754227	68.00	9.43892	2.26809	6.82708	macs_yrk_ail_01_peak_1139
2L	16816895	16817144	250	16817042	57.00	4.78567	1.77873	2.89187	macs_yrk_ail_01_peak_1140
2L	16824708	16825285	578	16825064	68.00	9.17672	2.23527	6.61612	macs_yrk_ail_01_peak_1141
2L	16825617	16825842	226	16825703	57.00	5.34390	1.85922	3.37761	macs_yrk_ail_01_peak_1142
2L	16827084	16827562	479	16827252	68.00	9.43892	2.26809	6.82708	macs_yrk_ail_01_peak_1143
2L	16842624	16842890	267	16842744	59.00	6.29725	1.97225	4.15801	macs_yrk_ail_01_peak_1144
2L	16879350	16879934	585	16879819	64.00	7.97800	2.13661	5.58381	macs_yrk_ail_01_peak_1145
2L	16880740	16881771	1032	16881408	56.00	5.37086	1.87364	3.37761	macs_yrk_ail_01_peak_1146
2L	16887579	16888207	629	16888029	65.00	7.94429	2.11917	5.58381	macs_yrk_ail_01_peak_1147
2L	16888411	16889371	961	16888804	65.00	7.27961	2.03374	4.99474	macs_yrk_ail_01_peak_1148
2L	17243178	17243626	449	17243562	57.00	5.67259	1.90651	3.63004	macs_yrk_ail_01_peak_1149
2L	17243684	17243883	200	17243718	48.00	3.22608	1.61067	1.60702	macs_yrk_ail_01_peak_1150
2L	17383827	17384698	872	17384317	59.00	6.29725	1.97225	4.15801	macs_yrk_ail_01_peak_1151
2L	17429823	17430300	478	17430013	71.00	10.59885	2.36670	7.81801	macs_yrk_ail_01_peak_1152
2L	17430381	17430664	284	17430525	57.00	5.67259	1.90651	3.63004	macs_yrk_ail_01_peak_1153
2L	17430904	17431298	395	17431184	69.00	9.81958	2.30096	7.15137	macs_yrk_ail_01_peak_1154
2L	17449745	17450537	793	17450358	61.00	6.94953	2.03799	4.71004	macs_yrk_ail_01_peak_1155
2L	17472382	17473201	820	17472794	64.00	7.97800	2.13661	5.58381	macs_yrk_ail_01_peak_1156
2L	17477474	17478046	573	17477829	62.00	6.75356	1.99963	4.55923	macs_yrk_ail_01_peak_1157
2L	17484274	17484514	241	17484391	65.00	5.92955	1.86097	3.87464	macs_yrk_ail_01_peak_1158
2L	17749081	17749404	324	17749267	60.00	6.61998	2.00512	4.43091	macs_yrk_ail_01_peak_1159
2L	17750011	17750220	210	17750072	57.00	5.67259	1.90651	3.63004	macs_yrk_ail_01_peak_1160
2L	17778281	17778515	235	17778324	50.00	3.71585	1.67641	2.00472	macs_yrk_ail_01_peak_1161
2L	17781526	17781795	270	17781708	50.00	3.71585	1.67641	2.00472	macs_yrk_ail_01_peak_1162
2L	18003285	18003613	329	18003417	58.00	5.98142	1.93938	3.89090	macs_yrk_ail_01_peak_1163
2L	18012304	18012562	259	18012450	59.00	6.29725	1.97225	4.15801	macs_yrk_ail_01_peak_1164
2L	18121554	18122198	645	18121753	72.00	10.99730	2.39957	8.15846	macs_yrk_ail_01_peak_1165
2L	18137637	18138087	451	18137800	64.00	6.64725	1.96334	4.45719	macs_yrk_ail_01_peak_1166
2L	18145383	18145652	270	18145541	58.00	5.98142	1.93938	3.89090	macs_yrk_ail_01_peak_1167
2L	18150125	18151680	1556	18151318	91.00	19.59044	3.02412	15.55422	macs_yrk_ail_01_peak_1168
2L	18151984	18152622	639	18152337	64.00	7.97800	2.13661	5.58381	macs_yrk_ail_01_peak_1169
2L	18310924	18311211	288	18311001	51.00	3.97263	1.70928	2.21515	macs_yrk_ail_01_peak_1170
2L	18311882	18313083	1202	18312507	74.00	11.81147	2.46531	8.85613	macs_yrk_ail_01_peak_1171
2L	18320114	18320421	308	18320200	59.00	6.29725	1.97225	4.15801	macs_yrk_ail_01_peak_1172
2L	18327045	18327277	233	18327138	56.00	5.37086	1.87364	3.37761	macs_yrk_ail_01_peak_1173
2L	18358064	18358570	507	18358377	64.00	4.41256	1.67207	2.59789	macs_yrk_ail_01_peak_1174
2L	18441428	18441771	344	18441626	68.00	9.43892	2.26809	6.82708	macs_yrk_ail_01_peak_1175
2L	18442624	18443358	735	18442920	61.00	6.60936	1.99184	4.43091	macs_yrk_ail_01_peak_1176
2L	18444615	18445348	734	18444807	65.00	6.30628	1.90916	4.16639	macs_yrk_ail_01_peak_1177
2L	18448462	18448851	390	18448630	57.00	4.11938	1.68194	2.35262	macs_yrk_ail_01_peak_1178
2L	18454176	18454807	632	18454479	55.00	4.76286	1.79412	2.89187	macs_yrk_ail_01_peak_1179
2L	18454868	18455105	238	18454929	55.00	3.34833	1.58054	1.72006	macs_yrk_ail_01_peak_1180
2L	18455603	18456306	704	18455947	85.00	16.67821	2.82689	13.04019	macs_yrk_ail_01_peak_1181
2L	18463617	18464480	864	18464296	83.00	15.74651	2.76115	12.23995	macs_yrk_ail_01_peak_1182
2L	18465832	18466523	692	18466144	68.00	9.43892	2.26809	6.82708	macs_yrk_ail_01_peak_1183
2L	18466628	18467213	586	18466931	69.00	9.81958	2.30096	7.15137	macs_yrk_ail_01_peak_1184
2L	18467602	18467997	396	18467792	77.00	13.07484	2.56393	9.94367	macs_yrk_ail_01_peak_1185
2L	18468206	18469153	948	18468720	86.00	17.15152	2.85977	13.44680	macs_yrk_ail_01_peak_1186
2L	18469700	18470174	475	18469852	74.00	11.81147	2.46531	8.85613	macs_yrk_ail_01_peak_1187
2L	18483815	18484037	223	18483865	54.00	4.78917	1.80790	2.89187	macs_yrk_ail_01_peak_1188
2L	18484091	18484741	651	18484410	58.00	5.98142	1.93938	3.89090	macs_yrk_ail_01_peak_1189
2L	18485794	18486236	443	18486181	55.00	5.07635	1.84077	3.13129	macs_yrk_ail_01_peak_1190
2L	18516650	18516862	213	18516736	53.00	4.50941	1.77503	2.65933	macs_yrk_ail_01_peak_1191
2L	18517165	18517668	504	18517395	72.00	10.99730	2.39957	8.15846	macs_yrk_ail_01_peak_1192
2L	18561842	18562119	278	18562015	59.00	6.29725	1.97225	4.15801	macs_yrk_ail_01_peak_1193
2L	18562890	18563187	298	18563043	57.00	5.67259	1.90651	3.63004	macs_yrk_ail_01_peak_1194
2L	18571704	18572277	574	18572079	62.00	7.28577	2.07086	4.99474	macs_yrk_ail_01_peak_1195
2L	18572539	18572961	423	18572653	56.00	5.37086	1.87364	3.37761	macs_yrk_ail_01_peak_1196
2L	18604655	18605268	614	18605076	77.00	11.82494	2.42020	8.86905	macs_yrk_ail_01_peak_1197
2L	18605983	18606344	362	18606100	56.00	4.41467	1.73342	2.59988	macs_yrk_ail_01_peak_1198
2L	18607007	18607337	331	18607118	65.00	7.08011	2.00817	4.83572	macs_yrk_ail_01_peak_1199
2L	18617229	18617585	357	18617386	64.00	7.97800	2.13661	5.58381	macs_yrk_ail_01_peak_1200
2L	18629060	18629398	339	18629242	67.00	9.06435	2.23522	6.50779	macs_yrk_ail_01_peak_1201
2L	18645619	18645818	200	18645704	51.00	3.56345	1.64331	1.89151	macs_yrk_ail_01_peak_1202
2L	18653263	18653717	455	18653459	63.00	7.62863	2.10374	5.28629	macs_yrk_ail_01_peak_1203
2L	18654478	18654686	209	18654545	53.00	4.50941	1.77503	2.65933	macs_yrk_ail_01_peak_1204
2L	18664696	18665561	866	18664900	64.00	7.41505	2.06311	5.11944	macs_yrk_ail_01_peak_1205
2L	18665931	18666225	295	18666055	53.00	4.39370	1.75718	2.57998	macs_yrk_ail_01_peak_1206
2L	18677124	18677799	676	18677490	75.00	9.12982	2.14086	6.57129	macs_yrk_ail_01_peak_1207
2L	18681527	18682167	641	18681851	63.00	6.34260	1.93414	4.20136	macs_yrk_ail_01_peak_1208
2L	18688711	18690283	1573	18689072	87.00	14.27429	2.53671	11.01594	macs_yrk_ail_01_peak_1209
2L	18693905	18694145	241	18693932	52.00	3.94516	1.69613	2.21515	macs_yrk_ail_01_peak_1210
2L	18695001	18696129	1129	18695501	80.00	12.52833	2.45428	9.50690	macs_yrk_ail_01_peak_1211
2L	18698695	18698969	275	18698798	61.00	6.94953	2.03799	4.71004	macs_yrk_ail_01_peak_1212
2L	18702864	18703147	284	18703052	56.00	4.97101	1.81514	3.06280	macs_yrk_ail_01_peak_1213
2L	18705508	18705799	292	18705643	52.00	3.69756	1.65688	2.00472	macs_yrk_ail_01_peak_1214
2L	18708078	18708615	538	18708355	75.00	10.90921	2.34436	8.11859	macs_yrk_ail_01_peak_1215
2L	18782939	18783433	495	18783059	56.00	4.96422	1.81415	3.05690	macs_yrk_ail_01_peak_1216
2L	18795869	18796704	836	18796166	73.00	11.40153	2.43244	8.50461	macs_yrk_ail_01_peak_1217
2L	18823564	18823849	286	18823707	63.00	7.31152	2.06179	5.01974	macs_yrk_ail_01_peak_1218
2L	18830566	18831049	484	18830786	59.00	6.29725	1.97225	4.15801	macs_yrk_ail_01_peak_1219
2L	18838943	18839717	775	18839215	91.00	13.90003	2.44345	10.69268	macs_yrk_ail_01_peak_1220
2L	18857203	18857402	200	18857224	54.00	3.63414	1.63160	1.95688	macs_yrk_ail_01_peak_1221
2L	18857631	18857932	302	18857790	65.00	7.44958	2.05554	5.15249	macs_yrk_ail_01_peak_1222
2L	18858142	18858510	369	18858220	63.00	5.37178	1.80633	3.37821	macs_yrk_ail_01_peak_1223
2L	18881170	18881864	695	18881522	74.00	11.81147	2.46531	8.85613	macs_yrk_ail_01_peak_1224
2L	18943688	18944045	358	18943974	51.00	3.97263	1.70928	2.21515	macs_yrk_ail_01_peak_1225
2L	18944215	18945044	830	18944952	61.00	6.94953	2.03799	4.71004	macs_yrk_ail_01_peak_1226
2L	18945459	18947000	1542	18946421	82.00	15.28822	2.72828	11.84502	macs_yrk_ail_01_peak_1227
2L	18947395	18948599	1205	18948145	77.00	13.07484	2.56393	9.94367	macs_yrk_ail_01_peak_1228
2L	18951433	18951632	200	18951550	50.00	3.71585	1.67641	2.00472	macs_yrk_ail_01_peak_1229
2L	18968462	18969147	686	18968974	68.00	6.94131	1.95888	4.71004	macs_yrk_ail_01_peak_1230
2L	18973792	18974296	505	18974029	61.00	4.82560	1.74989	2.92567	macs_yrk_ail_01_peak_1231
2L	18986793	18987255	463	18986934	62.00	5.09543	1.77811	3.14851	macs_yrk_ail_01_peak_1232
2L	19007276	19007529	254	19007422	60.00	3.47973	1.56917	1.81399	macs_yrk_ail_01_peak_1233
2L	19033859	19034143	285	19033994	61.00	5.46903	1.83738	3.47013	macs_yrk_ail_01_peak_1234
2L	19034734	19034935	202	19034850	60.00	5.16465	1.80498	3.21433	macs_yrk_ail_01_peak_1235
2L	19045134	19045810	677	19045655	60.00	5.74373	1.88466	3.69806	macs_yrk_ail_01_peak_1236
2L	19052023	19052306	284	19052144	52.00	3.52705	1.62969	1.85751	macs_yrk_ail_01_peak_1237
2L	19054315	19054645	331	19054508	63.00	6.07224	1.89858	3.97749	macs_yrk_ail_01_peak_1238
2L	19119950	19120355	406	19120261	69.00	8.08914	2.08831	5.69141	macs_yrk_ail_01_peak_1239
2L	19131578	19132079	502	19131718	68.00	9.42922	2.26687	6.82708	macs_yrk_ail_01_peak_1240
2L	19132658	19132931	274	19132846	53.00	3.14780	1.56204	1.56216	macs_yrk_ail_01_peak_1241
2L	19133155	19134282	1128	19133753	65.00	8.33381	2.16948	5.88682	macs_yrk_ail_01_peak_1242
2L	19134916	19135727	812	19135124	67.00	9.06435	2.23522	6.50779	macs_yrk_ail_01_peak_1243
2L	19136051	19137101	1051	19136471	79.00	13.94434	2.62967	10.69268	macs_yrk_ail_01_peak_1244
2L	19138642	19139098	457	19138934	61.00	6.21370	1.93824	4.11224	macs_yrk_ail_01_peak_1245
2L	19139521	19139847	327	19139594	54.00	4.78917	1.80790	2.89187	macs_yrk_ail_01_peak_1246
2L	19140321	19140732	412	19140628	59.00	6.29725	1.97225	4.15801	macs_yrk_ail_01_peak_1247
2L	19141590	19142516	927	19141871	64.00	7.97800	2.13661	5.58381	macs_yrk_ail_01_peak_1248
2L	19142761	19142968	208	19142867	54.00	4.78917	1.80790	2.89187	macs_yrk_ail_01_peak_1249
2L	19143807	19144322	516	19144210	62.00	7.28577	2.07086	4.99474	macs_yrk_ail_01_peak_1250
2L	19154980	19155260	281	19155162	56.00	5.37086	1.87364	3.37761	macs_yrk_ail_01_peak_1251
2L	19156930	19157245	316	19157080	57.00	5.67259	1.90651	3.63004	macs_yrk_ail_01_peak_1252
2L	19157917	19159624	1708	19158285	85.00	16.67821	2.82689	13.04019	macs_yrk_ail_01_peak_1253
2L	19159837	19160365	529	19160264	51.00	3.97263	1.70928	2.21515	macs_yrk_ail_01_peak_1254
2L	19160754	19161851	1098	19161650	87.00	17.62972	2.89264	13.85723	macs_yrk_ail_01_peak_1255
2L	19162088	19162639	552	19162473	65.00	8.33381	2.16948	5.88682	macs_yrk_ail_01_peak_1256
2L	19162908	19163745	838	19163324	62.00	7.28577	2.07086	4.99474	macs_yrk_ail_01_peak_1257
2L	19164790	19165725	936	19165167	67.00	9.06435	2.23522	6.50779	macs_yrk_ail_01_peak_1258
2L	19165825	19166297	473	19166021	58.00	5.98142	1.93938	3.89090	macs_yrk_ail_01_peak_1259
2L	19181711	19182334	624	19181844	58.00	5.98142	1.93938	3.89090	macs_yrk_ail_01_peak_1260
2L	19190330	19190659	330	19190484	67.00	8.22365	2.12925	5.82047	macs_yrk_ail_01_peak_1261
2L	19225645	19225858	214	19225731	51.00	3.45455	1.62562	1.80203	macs_yrk_ail_01_peak_1262
2L	19226193	19226564	372	19226499	55.00	4.79616	1.79908	2.89779	macs_yrk_ail_01_peak_1263
2L	19229858	19230065	208	19229876	54.00	3.91167	1.67435	2.18669	macs_yrk_ail_01_peak_1264
2L	19321827	19322507	681	19322300	56.00	5.37086	1.87364	3.37761	macs_yrk_ail_01_peak_1265
2L	19322882	19323091	210	19323025	52.00	2.93026	1.53312	1.38904	macs_yrk_ail_01_peak_1266
2L	19323349	19323929	581	19323518	65.00	8.33381	2.16948	5.88682	macs_yrk_ail_01_peak_1267
2L	19361564	19362211	648	19361745	68.00	9.43892	2.26809	6.82708	macs_yrk_ail_01_peak_1268
2L	19362433	19362796	364	19362662	58.00	5.98142	1.93938	3.89090	macs_yrk_ail_01_peak_1269
2L	19362870	19363243	374	19363044	59.00	6.29725	1.97225	4.15801	macs_yrk_ail_01_peak_1270
2L	19397486	19399226	1741	19398226	88.00	18.11277	2.92551	14.27560	macs_yrk_ail_01_peak_1271
2L	19405289	19405519	231	19405362	54.00	4.23670	1.72405	2.43335	macs_yrk_ail_01_peak_1272
2L	19414071	19414483	413	19414140	61.00	6.94953	2.03799	4.71004	macs_yrk_ail_01_peak_1273
2L	19423432	19424149	718	19423825	62.00	7.26876	2.06858	4.99474	macs_yrk_ail_01_peak_1274
2L	19425997	19426829	833	19426146	63.00	6.93924	2.01268	4.71004	macs_yrk_ail_01_peak_1275
2L	19430249	19430617	369	19430442	62.00	5.69608	1.85848	3.65259	macs_yrk_ail_01_peak_1276
2L	19438676	19440250	1575	19439200	77.00	9.87967	2.20147	7.20974	macs_yrk_ail_01_peak_1277
2L	19444420	19445216	797	19444971	68.00	8.04772	2.09506	5.65115	macs_yrk_ail_01_peak_1278
2L	19452778	19453404	627	19452895	52.00	4.08309	1.71790	2.31865	macs_yrk_ail_01_peak_1279
2L	19453491	19453748	258	19453634	60.00	6.61998	2.00512	4.43091	macs_yrk_ail_01_peak_1280
2L	19454002	19454559	558	19454227	56.00	5.37086	1.87364	3.37761	macs_yrk_ail_01_peak_1281
2L	19489909	19490113	205	19490069	56.00	3.90515	1.65791	2.18138	macs_yrk_ail_01_peak_1282
2L	19493229	19494065	837	19493659	72.00	8.80290	2.13827	6.29773	macs_yrk_ail_01_peak_1283
2L	19533125	19534005	881	19533548	104.00	18.30056	2.67732	14.45739	macs_yrk_ail_01_peak_1284
2L	19537482	19537775	294	19537625	55.00	4.57992	1.76683	2.72539	macs_yrk_ail_01_peak_1285
2L	19537830	19538333	504	19538150	57.00	4.67627	1.76291	2.81597	macs_yrk_ail_01_peak_1286
2L	19542802	19543101	300	19542937	58.00	4.05605	1.66521	2.29300	macs_yrk_ail_01_peak_1287
2L	19548198	19548581	384	19548506	53.00	4.50941	1.77503	2.65933	macs_yrk_ail_01_peak_1288
2L	19549423	19549912	490	19549612	60.00	6.61998	2.00512	4.43091	macs_yrk_ail_01_peak_1289
2L	19561362	19561690	329	19561544	56.00	5.35675	1.87158	3.37761	macs_yrk_ail_01_peak_1290
2L	19571040	19573528	2489	19572972	95.00	21.62543	3.15560	17.32074	macs_yrk_ail_01_peak_1291
2L	19573857	19577313	3457	19576202	79.00	13.94434	2.62967	10.69268	macs_yrk_ail_01_peak_1292
2L	19577455	19577676	222	19577504	53.00	4.50941	1.77503	2.65933	macs_yrk_ail_01_peak_1293
2L	19577729	19578080	352	19578063	56.00	4.42699	1.73524	2.61101	macs_yrk_ail_01_peak_1294
2L	19579989	19580733	745	19580229	59.00	4.60453	1.73560	2.74831	macs_yrk_ail_01_peak_1295
2L	19583390	19583642	253	19583521	63.00	4.16976	1.64635	2.39906	macs_yrk_ail_01_peak_1296
2L	19583696	19584225	530	19584107	71.00	8.55422	2.12074	6.09904	macs_yrk_ail_01_peak_1297
2L	19586932	19587697	766	19587340	67.00	8.71178	2.19065	6.20976	macs_yrk_ail_01_peak_1298
2L	19735504	19736304	801	19735781	86.00	16.55789	2.79500	12.97809	macs_yrk_ail_01_peak_1299
2L	19740861	19741122	262	19740971	61.00	6.60936	1.99184	4.43091	macs_yrk_ail_01_peak_1300
2L	19742258	19742739	482	19742348	59.00	6.29725	1.97225	4.15801	macs_yrk_ail_01_peak_1301
2L	19756345	19756955	611	19756531	73.00	8.04683	2.03904	5.65033	macs_yrk_ail_01_peak_1302
2L	19758406	19759093	688	19758652	82.00	13.20137	2.49795	10.06752	macs_yrk_ail_01_peak_1303
2L	19764107	19764319	213	19764247	55.00	4.32261	1.72834	2.51353	macs_yrk_ail_01_peak_1304
2L	19764630	19764853	224	19764660	58.00	4.97751	1.79706	3.06906	macs_yrk_ail_01_peak_1305
2L	19790573	19792005	1433	19791642	70.00	10.20625	2.33383	7.48194	macs_yrk_ail_01_peak_1306
2L	19792184	19792517	334	19792319	67.00	8.87693	2.21151	6.36914	macs_yrk_ail_01_peak_1307
2L	19795458	19795949	492	19795587	57.00	5.67259	1.90651	3.63004	macs_yrk_ail_01_peak_1308
2L	19817344	19817581	238	19817466	53.00	4.50941	1.77503	2.65933	macs_yrk_ail_01_peak_1309
2L	19865899	19866141	243	19866014	56.00	5.37086	1.87364	3.37761	macs_yrk_ail_01_peak_1310
2L	19905159	19906125	967	19905436	63.00	6.92272	2.01050	4.71004	macs_yrk_ail_01_peak_1311
2L	19917022	19917389	368	19917207	52.00	4.23719	1.74216	2.43335	macs_yrk_ail_01_peak_1312
2L	19935096	19935557	462	19935445	62.00	7.28577	2.07086	4.99474	macs_yrk_ail_01_peak_1313
2L	19941511	19941766	256	19941744	50.00	3.71585	1.67641	2.00472	macs_yrk_ail_01_peak_1314
2L	19949525	19949839	315	19949687	55.00	5.04875	1.83666	3.13129	macs_yrk_ail_01_peak_1315
2L	19987813	19988078	266	19987907	65.00	8.33381	2.16948	5.88682	macs_yrk_ail_01_peak_1316
2L	19988511	19988798	288	19988697	52.00	4.23719	1.74216	2.43335	macs_yrk_ail_01_peak_1317
2L	20027508	20027734	227	20027568	51.00	3.45455	1.62562	1.80203	macs_yrk_ail_01_peak_1318
2L	20060984	20061975	992	20061855	57.00	5.67259	1.90651	3.63004	macs_yrk_ail_01_peak_1319
2L	20065243	20065786	544	20065324	58.00	3.52598	1.58805	1.85652	macs_yrk_ail_01_peak_1320
2L	20066296	20066727	432	20066377	67.00	7.93556	2.09314	5.58129	macs_yrk_ail_01_peak_1321
2L	20075025	20075455	431	20075288	55.00	4.34102	1.73110	2.53098	macs_yrk_ail_01_peak_1322
2L	20083880	20084428	549	20084116	52.00	4.23719	1.74216	2.43335	macs_yrk_ail_01_peak_1323
2L	20084569	20086419	1851	20084709	76.00	11.77331	2.42940	8.85613	macs_yrk_ail_01_peak_1324
2L	20091115	20091469	355	20091307	62.00	5.50792	1.83334	3.50689	macs_yrk_ail_01_peak_1325
2L	20093393	20093639	247	20093570	54.00	3.99240	1.68673	2.23293	macs_yrk_ail_01_peak_1326
2L	20093818	20094134	317	20093970	70.00	9.72383	2.27469	7.10210	macs_yrk_ail_01_peak_1327
2L	20097712	20098016	305	20097833	67.00	7.75138	2.07011	5.40432	macs_yrk_ail_01_peak_1328
2L	20104562	20105003	442	20104627	62.00	7.28577	2.07086	4.99474	macs_yrk_ail_01_peak_1329
2L	20106477	20106819	343	20106662	56.00	5.37086	1.87364	3.37761	macs_yrk_ail_01_peak_1330
2L	20120381	20120681	301	20120554	54.00	4.78917	1.80790	2.89187	macs_yrk_ail_01_peak_1331
2L	20349806	20350513	708	20350208	77.00	12.04246	2.44501	9.08105	macs_yrk_ail_01_peak_1332
2L	20417083	20417869	787	20417641	70.00	10.20625	2.33383	7.48194	macs_yrk_ail_01_peak_1333
2L	20427247	20427660	414	20427509	53.00	4.50941	1.77503	2.65933	macs_yrk_ail_01_peak_1334
2L	20428774	20429554	781	20429371	62.00	7.28577	2.07086	4.99474	macs_yrk_ail_01_peak_1335
2L	20434978	20435264	287	20435155	58.00	5.09128	1.81323	3.14485	macs_yrk_ail_01_peak_1336
2L	20464609	20465178	570	20464917	54.00	4.78917	1.80790	2.89187	macs_yrk_ail_01_peak_1337
2L	20638099	20638655	557	20638526	72.00	10.99730	2.39957	8.15846	macs_yrk_ail_01_peak_1338
2L	20645113	20645746	634	20645508	61.00	6.94953	2.03799	4.71004	macs_yrk_ail_01_peak_1339
2L	20647548	20647965	418	20647725	69.00	9.77825	2.29583	7.15137	macs_yrk_ail_01_peak_1340
2L	20649072	20649999	928	20649422	70.00	9.57094	2.25602	6.95440	macs_yrk_ail_01_peak_1341
2L	20650073	20650464	392	20650425	57.00	3.55094	1.59816	1.87982	macs_yrk_ail_01_peak_1342
2L	20655787	20656267	481	20656094	84.00	11.50534	2.29106	8.60528	macs_yrk_ail_01_peak_1343
2L	20656411	20656917	507	20656591	63.00	4.73981	1.72263	2.87569	macs_yrk_ail_01_peak_1344
2L	20675518	20675835	318	20675670	66.00	6.98852	1.98555	4.74771	macs_yrk_ail_01_peak_1345
2L	20681545	20682147	603	20681982	64.00	7.37189	2.05749	5.07775	macs_yrk_ail_01_peak_1346
2L	20682463	20682720	258	20682639	57.00	5.07194	1.82005	3.13129	macs_yrk_ail_01_peak_1347
2L	20734892	20735661	770	20735084	63.00	7.33753	2.06523	5.04447	macs_yrk_ail_01_peak_1348
2L	20751892	20752663	772	20752396	63.00	6.57571	1.96481	4.42366	macs_yrk_ail_01_peak_1349
2L	20757294	20757736	443	20757658	58.00	4.97088	1.79612	3.06272	macs_yrk_ail_01_peak_1350
2L	20758192	20759091	900	20758897	69.00	8.70781	2.16388	6.20602	macs_yrk_ail_01_peak_1351
2L	20770420	20770770	351	20770598	69.00	7.83735	2.05766	5.48733	macs_yrk_ail_01_peak_1352
2L	20787951	20788170	220	20788004	61.00	5.88254	1.89340	3.83025	macs_yrk_ail_01_peak_1353
2L	20793537	20794229	693	20794059	69.00	9.81958	2.30096	7.15137	macs_yrk_ail_01_peak_1354
2L	20796657	20797253	597	20796940	56.00	5.37086	1.87364	3.37761	macs_yrk_ail_01_peak_1355
2L	20797615	20797974	360	20797789	64.00	7.97800	2.13661	5.58381	macs_yrk_ail_01_peak_1356
2L	20799684	20800535	852	20800146	77.00	13.07484	2.56393	9.94367	macs_yrk_ail_01_peak_1357
2L	20802040	20802503	464	20802339	50.00	3.71585	1.67641	2.00472	macs_yrk_ail_01_peak_1358
2L	20803757	20804059	303	20803872	59.00	4.92004	1.77992	3.01482	macs_yrk_ail_01_peak_1359
2L	20821490	20822049	560	20821850	57.00	5.67259	1.90651	3.63004	macs_yrk_ail_01_peak_1360
2L	20822124	20822438	315	20822298	58.00	5.98142	1.93938	3.89090	macs_yrk_ail_01_peak_1361
2L	20822904	20823283	380	20823027	55.00	5.07635	1.84077	3.13129	macs_yrk_ail_01_peak_1362
2L	20823646	20824128	483	20823783	56.00	5.37086	1.87364	3.37761	macs_yrk_ail_01_peak_1363
2L	20825549	20825979	431	20825720	75.00	7.87483	1.99931	5.52283	macs_yrk_ail_01_peak_1364
2L	20864832	20865070	239	20864913	60.00	6.61998	2.00512	4.43091	macs_yrk_ail_01_peak_1365
2L	20913280	20913522	243	20913439	50.00	3.71585	1.67641	2.00472	macs_yrk_ail_01_peak_1366
2L	20918223	20919228	1006	20918809	74.00	11.81147	2.46531	8.85613	macs_yrk_ail_01_peak_1367
2L	20922453	20923020	568	20922812	64.00	7.97800	2.13661	5.58381	macs_yrk_ail_01_peak_1368
2L	20956272	20956506	235	20956408	56.00	5.08072	1.83121	3.13466	macs_yrk_ail_01_peak_1369
2L	20956620	20956824	205	20956686	61.00	5.14552	1.79346	3.19608	macs_yrk_ail_01_peak_1370
2L	20957004	20957558	555	20957419	57.00	5.67259	1.90651	3.63004	macs_yrk_ail_01_peak_1371
2L	21006223	21006445	223	21006291	62.00	4.20137	1.65732	2.42892	macs_yrk_ail_01_peak_1372
2L	21008472	21010037	1566	21009099	68.00	9.43892	2.26809	6.82708	macs_yrk_ail_01_peak_1373
2L	21015625	21016038	414	21015735	56.00	5.37086	1.87364	3.37761	macs_yrk_ail_01_peak_1374
2L	21018187	21019223	1037	21018672	65.00	8.33381	2.16948	5.88682	macs_yrk_ail_01_peak_1375
2L	21019377	21020108	732	21019796	82.00	15.28822	2.72828	11.84502	macs_yrk_ail_01_peak_1376
2L	21024085	21024512	428	21024157	55.00	5.07635	1.84077	3.13129	macs_yrk_ail_01_peak_1377
2L	21028117	21028395	279	21028235	64.00	7.17615	2.03203	4.92688	macs_yrk_ail_01_peak_1378
2L	21051803	21052247	445	21052094	60.00	6.61998	2.00512	4.43091	macs_yrk_ail_01_peak_1379
2L	21102015	21102411	397	21102129	65.00	7.39822	2.04895	5.10326	macs_yrk_ail_01_peak_1380
2L	21108207	21108645	439	21108543	61.00	6.21370	1.93824	4.11224	macs_yrk_ail_01_peak_1381
2L	21125360	21125618	259	21125504	55.00	4.47173	1.75067	2.65269	macs_yrk_ail_01_peak_1382
2L	21141782	21142168	387	21141910	60.00	5.75103	1.88567	3.70500	macs_yrk_ail_01_peak_1383
2L	21143245	21143689	445	21143551	62.00	6.77812	2.00292	4.58230	macs_yrk_ail_01_peak_1384
2L	21152715	21153043	329	21152798	52.00	4.23719	1.74216	2.43335	macs_yrk_ail_01_peak_1385
2L	21153244	21153671	428	21153535	54.00	3.91167	1.67435	2.18669	macs_yrk_ail_01_peak_1386
2L	21155945	21156190	246	21156132	58.00	5.98142	1.93938	3.89090	macs_yrk_ail_01_peak_1387
2L	21156390	21156917	528	21156680	71.00	9.67241	2.25450	7.05215	macs_yrk_ail_01_peak_1388
2L	21162853	21163109	257	21163027	60.00	4.52038	1.71583	2.66899	macs_yrk_ail_01_peak_1389
2L	21163591	21163948	358	21163657	58.00	4.16938	1.68156	2.39877	macs_yrk_ail_01_peak_1390
2L	21166136	21166820	685	21166702	54.00	3.66656	1.63661	1.98672	macs_yrk_ail_01_peak_1391
2L	21168122	21169252	1131	21168438	71.00	8.79217	2.14908	6.28734	macs_yrk_ail_01_peak_1392
2L	21178647	21179607	961	21178767	64.00	7.97800	2.13661	5.58381	macs_yrk_ail_01_peak_1393
2L	21196552	21197068	517	21196901	59.00	6.29725	1.97225	4.15801	macs_yrk_ail_01_peak_1394
2L	21218607	21218929	323	21218763	57.00	5.67259	1.90651	3.63004	macs_yrk_ail_01_peak_1395
2L	21219786	21220516	731	21219941	67.00	7.75138	2.07011	5.40432	macs_yrk_ail_01_peak_1396
2L	21221218	21222083	866	21221846	82.00	14.04886	2.59056	10.79516	macs_yrk_ail_01_peak_1397
2L	21237163	21238222	1060	21237981	83.00	15.74651	2.76115	12.23995	macs_yrk_ail_01_peak_1398
2L	21243827	21244657	831	21244261	81.00	14.83505	2.69541	11.45514	macs_yrk_ail_01_peak_1399
2L	21245361	21245611	251	21245550	58.00	5.98142	1.93938	3.89090	macs_yrk_ail_01_peak_1400
2L	21248884	21249166	283	21248969	64.00	7.97800	2.13661	5.58381	macs_yrk_ail_01_peak_1401
2L	21250471	21251168	698	21250925	62.00	7.28577	2.07086	4.99474	macs_yrk_ail_01_peak_1402
2L	21260771	21261184	414	21260988	56.00	5.37086	1.87364	3.37761	macs_yrk_ail_01_peak_1403
2L	21263107	21263427	321	21263292	61.00	6.94953	2.03799	4.71004	macs_yrk_ail_01_peak_1404
2L	21263542	21263812	271	21263657	54.00	4.78917	1.80790	2.89187	macs_yrk_ail_01_peak_1405
2L	21294694	21294901	208	21294730	50.00	3.71585	1.67641	2.00472	macs_yrk_ail_01_peak_1406
2L	21309236	21310286	1051	21310116	69.00	9.81958	2.30096	7.15137	macs_yrk_ail_01_peak_1407
2L	21310475	21310707	233	21310658	54.00	4.78917	1.80790	2.89187	macs_yrk_ail_01_peak_1408
2L	21310917	21311259	343	21311047	60.00	6.61998	2.00512	4.43091	macs_yrk_ail_01_peak_1409
2L	21313021	21313617	597	21313168	61.00	6.94953	2.03799	4.71004	macs_yrk_ail_01_peak_1410
2L	21313907	21314453	547	21314274	69.00	9.81958	2.30096	7.15137	macs_yrk_ail_01_peak_1411
2L	21344315	21345264	950	21344907	75.00	12.22705	2.49819	9.21343	macs_yrk_ail_01_peak_1412
2L	21618789	21619250	462	21618950	54.00	4.78917	1.80790	2.89187	macs_yrk_ail_01_peak_1413
2L	21623501	21623900	400	21623767	56.00	5.37086	1.87364	3.37761	macs_yrk_ail_01_peak_1414
2L	21627756	21627969	214	21627895	53.00	4.50941	1.77503	2.65933	macs_yrk_ail_01_peak_1415
2L	21628515	21630050	1536	21629479	77.00	13.07484	2.56393	9.94367	macs_yrk_ail_01_peak_1416
2L	21642373	21642627	255	21642439	53.00	4.50941	1.77503	2.65933	macs_yrk_ail_01_peak_1417
2L	21658476	21659311	836	21659124	63.00	6.07224	1.89858	3.97749	macs_yrk_ail_01_peak_1418
2L	21676584	21676930	347	21676705	58.00	5.98142	1.93938	3.89090	macs_yrk_ail_01_peak_1419
2L	21677127	21677966	840	21677389	71.00	6.63849	1.89408	4.44878	macs_yrk_ail_01_peak_1420
2L	21679005	21679321	317	21679204	59.00	4.92004	1.77992	3.01482	macs_yrk_ail_01_peak_1421
2L	21679581	21679862	282	21679613	50.00	3.71585	1.67641	2.00472	macs_yrk_ail_01_peak_1422
2L	21681392	21682259	868	21681693	80.00	14.38707	2.66254	11.07238	macs_yrk_ail_01_peak_1423
2L	21683354	21683621	268	21683473	58.00	5.98142	1.93938	3.89090	macs_yrk_ail_01_peak_1424
2L	21757119	21757342	224	21757239	56.00	5.37086	1.87364	3.37761	macs_yrk_ail_01_peak_1425
2L	21757415	21757622	208	21757472	51.00	3.97263	1.70928	2.21515	macs_yrk_ail_01_peak_1426
2L	21758052	21758516	465	21758312	71.00	10.59885	2.36670	7.81801	macs_yrk_ail_01_peak_1427
2L	21765088	21765398	311	21765260	56.00	5.37086	1.87364	3.37761	macs_yrk_ail_01_peak_1428
2L	21794745	21795451	707	21794980	82.00	15.28822	2.72828	11.84502	macs_yrk_ail_01_peak_1429
2L	21828109	21829214	1106	21828539	84.00	16.20986	2.79402	12.63805	macs_yrk_ail_01_peak_1430
2L	21846566	21847270	705	21846660	61.00	6.41681	1.96575	4.27225	macs_yrk_ail_01_peak_1431
2L	21847334	21847723	390	21847528	67.00	8.56837	2.17258	6.11266	macs_yrk_ail_01_peak_1432
2L	21879273	21879827	555	21879431	57.00	5.67259	1.90651	3.63004	macs_yrk_ail_01_peak_1433
2L	21881262	21881965	704	21881562	66.00	8.69595	2.20235	6.19446	macs_yrk_ail_01_peak_1434
2L	21899315	21899678	364	21899510	73.00	11.40153	2.43244	8.50461	macs_yrk_ail_01_peak_1435
2L	21980249	21980583	335	21980403	52.00	4.23719	1.74216	2.43335	macs_yrk_ail_01_peak_1436
2L	21993273	21993517	245	21993376	50.00	3.71585	1.67641	2.00472	macs_yrk_ail_01_peak_1437
2L	22018745	22019464	720	22019112	87.00	15.41245	2.65530	11.96672	macs_yrk_ail_01_peak_1438
2L	22024317	22024831	515	22024571	80.00	12.96428	2.50259	9.88394	macs_yrk_ail_01_peak_1439
2L	22117552	22117874	323	22117760	54.00	4.78917	1.80790	2.89187	macs_yrk_ail_01_peak_1440
2L	22120870	22121107	238	22121013	52.00	4.23719	1.74216	2.43335	macs_yrk_ail_01_peak_1441
2L	22121731	22122212	482	22122039	68.00	9.43892	2.26809	6.82708	macs_yrk_ail_01_peak_1442
2L	22129402	22130329	928	22129558	62.00	6.93555	2.02397	4.71004	macs_yrk_ail_01_peak_1443
2L	22131299	22131695	397	22131572	57.00	5.67259	1.90651	3.63004	macs_yrk_ail_01_peak_1444
2L	22134060	22134614	555	22134284	62.00	7.28577	2.07086	4.99474	macs_yrk_ail_01_peak_1445
2L	22168398	22169264	867	22168531	61.00	6.94953	2.03799	4.71004	macs_yrk_ail_01_peak_1446
2L	22239932	22240339	408	22240306	59.00	3.75547	1.61497	2.04116	macs_yrk_ail_01_peak_1447
2L	22247279	22247674	396	22247451	69.00	9.81958	2.30096	7.15137	macs_yrk_ail_01_peak_1448
2L	22361200	22361421	222	22361301	61.00	6.94953	2.03799	4.71004	macs_yrk_ail_01_peak_1449
2L	22361582	22361915	334	22361724	58.00	5.98142	1.93938	3.89090	macs_yrk_ail_01_peak_1450
2L	22535638	22535857	220	22535730	54.00	4.20626	1.71941	2.43278	macs_yrk_ail_01_peak_1451
2L	22536081	22536373	293	22536252	58.00	5.98142	1.93938	3.89090	macs_yrk_ail_01_peak_1452
2L	22536748	22537067	320	22537033	53.00	4.50941	1.77503	2.65933	macs_yrk_ail_01_peak_1453
2L	22537260	22537817	558	22537632	61.00	6.94953	2.03799	4.71004	macs_yrk_ail_01_peak_1454
2L	22538226	22538819	594	22538501	59.00	6.29725	1.97225	4.15801	macs_yrk_ail_01_peak_1455
2L	22550164	22550979	816	22550311	58.00	5.98142	1.93938	3.89090	macs_yrk_ail_01_peak_1456
2L	22568929	22569245	317	22569061	59.00	6.29725	1.97225	4.15801	macs_yrk_ail_01_peak_1457
2L	22572557	22572798	242	22572691	54.00	4.78917	1.80790	2.89187	macs_yrk_ail_01_peak_1458
2L	22578260	22578663	404	22578301	52.00	3.17026	1.57226	1.58263	macs_yrk_ail_01_peak_1459
2L	22923914	22924129	216	22924086	54.00	4.78917	1.80790	2.89187	macs_yrk_ail_01_peak_1460
2L	22977535	22977790	256	22977724	53.00	4.50941	1.77503	2.65933	macs_yrk_ail_01_peak_1461
2L	22980294	22980505	212	22980416	61.00	6.94953	2.03799	4.71004	macs_yrk_ail_01_peak_1462
2L	22982050	22982487	438	22982212	61.00	6.94953	2.03799	4.71004	macs_yrk_ail_01_peak_1463
2L	23065423	23065690	268	23065677	51.00	3.97263	1.70928	2.21515	macs_yrk_ail_01_peak_1464
2L	23068061	23068328	268	23068217	58.00	5.98142	1.93938	3.89090	macs_yrk_ail_01_peak_1465
2L	23068692	23069184	493	23068885	60.00	6.61998	2.00512	4.43091	macs_yrk_ail_01_peak_1466
2L	23074675	23074944	270	23074795	58.00	4.05605	1.66521	2.29300	macs_yrk_ail_01_peak_1467
2L	23173868	23174181	314	23174011	52.00	4.23719	1.74216	2.43335	macs_yrk_ail_01_peak_1468
2L	23175859	23176504	646	23175914	58.00	5.98142	1.93938	3.89090	macs_yrk_ail_01_peak_1469
2L	23177118	23177485	368	23177251	53.00	3.66497	1.64391	1.98518	macs_yrk_ail_01_peak_1470
2L	23314314	23314525	212	23314455	52.00	4.23719	1.74216	2.43335	macs_yrk_ail_01_peak_1471
2L	23315302	23315614	313	23315479	55.00	5.07635	1.84077	3.13129	macs_yrk_ail_01_peak_1472
2R	999784	1000092	309	1000015	58.00	5.98142	1.93938	3.89090	macs_yrk_ail_01_peak_1473
2R	1344774	1345214	441	1345038	62.00	7.28577	2.07086	4.99474	macs_yrk_ail_01_peak_1474
2R	1369838	1370221	384	1370081	56.00	5.37086	1.87364	3.37761	macs_yrk_ail_01_peak_1475
2R	1371123	1371340	218	1371181	51.00	3.97263	1.70928	2.21515	macs_yrk_ail_01_peak_1476
2R	1590634	1590887	254	1590721	58.00	5.98142	1.93938	3.89090	macs_yrk_ail_01_peak_1477
2R	2966423	2966659	237	2966564	56.00	5.37086	1.87364	3.37761	macs_yrk_ail_01_peak_1478
2R	4012632	4012839	208	4012670	51.00	3.97263	1.70928	2.21515	macs_yrk_ail_01_peak_1479
2R	4013096	4013535	440	4013423	61.00	6.94953	2.03799	4.71004	macs_yrk_ail_01_peak_1480
2R	4130754	4130953	200	4130795	50.00	3.71585	1.67641	2.00472	macs_yrk_ail_01_peak_1481
2R	4187655	4187946	292	4187787	53.00	4.50941	1.77503	2.65933	macs_yrk_ail_01_peak_1482
2R	4471051	4471407	357	4471218	68.00	9.43892	2.26809	6.82708	macs_yrk_ail_01_peak_1483
2R	4511426	4511915	490	4511830	52.00	4.23719	1.74216	2.43335	macs_yrk_ail_01_peak_1484
2R	4516493	4517600	1108	4517142	60.00	6.61998	2.00512	4.43091	macs_yrk_ail_01_peak_1485
2R	4544228	4545038	811	4544869	64.00	6.76620	1.97878	4.57104	macs_yrk_ail_01_peak_1486
2R	4545252	4545670	419	4545564	60.00	4.87167	1.76453	2.96927	macs_yrk_ail_01_peak_1487
2R	4545886	4546181	296	4546082	56.00	5.37086	1.87364	3.37761	macs_yrk_ail_01_peak_1488
2R	4615315	4615730	416	4615444	70.00	10.20625	2.33383	7.48194	macs_yrk_ail_01_peak_1489
2R	4616430	4616686	257	4616581	59.00	6.29725	1.97225	4.15801	macs_yrk_ail_01_peak_1490
2R	4618794	4619076	283	4618935	54.00	4.78917	1.80790	2.89187	macs_yrk_ail_01_peak_1491
2R	4621845	4622273	429	4622198	66.00	7.00458	1.98758	4.76283	macs_yrk_ail_01_peak_1492
2R	4675551	4675760	210	4675631	52.00	3.53245	1.63056	1.86258	macs_yrk_ail_01_peak_1493
2R	4729032	4729402	371	4729277	64.00	7.97800	2.13661	5.58381	macs_yrk_ail_01_peak_1494
2R	4781773	4781984	212	4781894	53.00	4.50941	1.77503	2.65933	macs_yrk_ail_01_peak_1495
2R	4782926	4783439	514	4782996	58.00	5.98142	1.93938	3.89090	macs_yrk_ail_01_peak_1496
2R	4783792	4784109	318	4783953	57.00	5.67259	1.90651	3.63004	macs_yrk_ail_01_peak_1497
2R	4802679	4803006	328	4802843	54.00	3.91167	1.67435	2.18669	macs_yrk_ail_01_peak_1498
2R	4823596	4823844	249	4823658	52.00	4.23719	1.74216	2.43335	macs_yrk_ail_01_peak_1499
2R	4824862	4825203	342	4825192	57.00	3.55094	1.59816	1.87982	macs_yrk_ail_01_peak_1500
2R	4826684	4826958	275	4826837	60.00	6.61998	2.00512	4.43091	macs_yrk_ail_01_peak_1501
2R	5089399	5089628	230	5089559	59.00	5.97714	1.92759	3.89090	macs_yrk_ail_01_peak_1502
2R	5090313	5090663	351	5090392	53.00	4.50941	1.77503	2.65933	macs_yrk_ail_01_peak_1503
2R	5091254	5091453	200	5091293	50.00	3.21924	1.59436	1.60702	macs_yrk_ail_01_peak_1504
2R	5114474	5115045	572	5114875	55.00	4.47173	1.75067	2.65269	macs_yrk_ail_01_peak_1505
2R	5294333	5294593	261	5294464	53.00	3.94817	1.68814	2.21515	macs_yrk_ail_01_peak_1506
2R	5304038	5304301	264	5304127	61.00	4.52221	1.70838	2.67056	macs_yrk_ail_01_peak_1507
2R	5363442	5363712	271	5363615	53.00	4.50941	1.77503	2.65933	macs_yrk_ail_01_peak_1508
2R	5410319	5410570	252	5410466	54.00	4.78917	1.80790	2.89187	macs_yrk_ail_01_peak_1509
2R	5413445	5413763	319	5413570	53.00	4.50941	1.77503	2.65933	macs_yrk_ail_01_peak_1510
2R	5494725	5494933	209	5494884	56.00	5.37086	1.87364	3.37761	macs_yrk_ail_01_peak_1511
2R	5607112	5607439	328	5607298	53.00	4.50941	1.77503	2.65933	macs_yrk_ail_01_peak_1512
2R	5607824	5608051	228	5607858	51.00	3.97263	1.70928	2.21515	macs_yrk_ail_01_peak_1513
2R	5652302	5652524	223	5652458	53.00	4.50941	1.77503	2.65933	macs_yrk_ail_01_peak_1514
2R	5652796	5653310	515	5653118	79.00	13.94434	2.62967	10.69268	macs_yrk_ail_01_peak_1515
2R	5653555	5654140	586	5653648	57.00	5.67259	1.90651	3.63004	macs_yrk_ail_01_peak_1516
2R	5662847	5663189	343	5663032	61.00	6.94953	2.03799	4.71004	macs_yrk_ail_01_peak_1517
2R	5663596	5663913	318	5663762	54.00	4.78917	1.80790	2.89187	macs_yrk_ail_01_peak_1518
2R	5664292	5664610	319	5664433	52.00	4.23719	1.74216	2.43335	macs_yrk_ail_01_peak_1519
2R	5666458	5666876	419	5666723	53.00	3.14780	1.56204	1.56216	macs_yrk_ail_01_peak_1520
2R	5671290	5671613	324	5671447	55.00	5.07635	1.84077	3.13129	macs_yrk_ail_01_peak_1521
2R	5671721	5672375	655	5672163	58.00	5.67131	1.89546	3.63004	macs_yrk_ail_01_peak_1522
2R	5683661	5684435	775	5684270	68.00	8.43708	2.14323	5.98658	macs_yrk_ail_01_peak_1523
2R	5693201	5693820	620	5693417	77.00	13.07484	2.56393	9.94367	macs_yrk_ail_01_peak_1524
2R	5698259	5698533	275	5698377	51.00	3.97263	1.70928	2.21515	macs_yrk_ail_01_peak_1525
2R	5702076	5702420	345	5702265	58.00	5.98142	1.93938	3.89090	macs_yrk_ail_01_peak_1526
2R	5713383	5713852	470	5713450	53.00	4.50941	1.77503	2.65933	macs_yrk_ail_01_peak_1527
2R	5726394	5727453	1060	5726992	81.00	14.83505	2.69541	11.45514	macs_yrk_ail_01_peak_1528
2R	5731566	5731770	205	5731763	56.00	4.74448	1.78193	2.87945	macs_yrk_ail_01_peak_1529
2R	5750902	5751305	404	5751082	56.00	5.37086	1.87364	3.37761	macs_yrk_ail_01_peak_1530
2R	5751548	5751750	203	5751681	53.00	4.50941	1.77503	2.65933	macs_yrk_ail_01_peak_1531
2R	5754550	5754845	296	5754666	62.00	7.28577	2.07086	4.99474	macs_yrk_ail_01_peak_1532
2R	5757687	5757954	268	5757875	58.00	5.98142	1.93938	3.89090	macs_yrk_ail_01_peak_1533
2R	5760013	5760296	284	5760130	57.00	5.21689	1.84093	3.26371	macs_yrk_ail_01_peak_1534
2R	5760854	5761201	348	5761160	64.00	7.17615	2.03203	4.92688	macs_yrk_ail_01_peak_1535
2R	5782292	5782900	609	5782719	55.00	5.07635	1.84077	3.13129	macs_yrk_ail_01_peak_1536
2R	5893388	5894216	829	5893793	62.00	5.94069	1.89113	3.88540	macs_yrk_ail_01_peak_1537
2R	5900982	5901590	609	5901164	60.00	6.61998	2.00512	4.43091	macs_yrk_ail_01_peak_1538
2R	5966946	5967202	257	5967011	52.00	4.23719	1.74216	2.43335	macs_yrk_ail_01_peak_1539
2R	5974091	5974403	313	5974225	61.00	4.82560	1.74989	2.92567	macs_yrk_ail_01_peak_1540
2R	5980256	5980536	281	5980318	62.00	5.42600	1.82238	3.42911	macs_yrk_ail_01_peak_1541
2R	5981906	5982479	574	5982289	70.00	9.27174	2.21960	6.70766	macs_yrk_ail_01_peak_1542
2R	5992638	5993341	704	5992963	71.00	10.59885	2.36670	7.81801	macs_yrk_ail_01_peak_1543
2R	5994112	5994425	314	5994267	66.00	8.69595	2.20235	6.19446	macs_yrk_ail_01_peak_1544
2R	6004438	6004738	301	6004577	52.00	4.23719	1.74216	2.43335	macs_yrk_ail_01_peak_1545
2R	6015373	6016029	657	6015532	63.00	7.62863	2.10374	5.28629	macs_yrk_ail_01_peak_1546
2R	6023023	6023341	319	6023161	66.00	8.69595	2.20235	6.19446	macs_yrk_ail_01_peak_1547
2R	6035455	6036677	1223	6036088	70.00	10.14257	2.32600	7.46360	macs_yrk_ail_01_peak_1548
2R	6075803	6076265	463	6076087	63.00	6.45049	1.94833	4.30411	macs_yrk_ail_01_peak_1549
2R	6076464	6076719	256	6076577	60.00	5.66398	1.87370	3.63004	macs_yrk_ail_01_peak_1550
2R	6077008	6077239	232	6077085	63.00	6.65504	1.97525	4.46473	macs_yrk_ail_01_peak_1551
2R	6089275	6089487	213	6089429	54.00	4.78917	1.80790	2.89187	macs_yrk_ail_01_peak_1552
2R	6102492	6102748	257	6102635	62.00	5.84614	1.87851	3.79516	macs_yrk_ail_01_peak_1553
2R	6120190	6121211	1022	6120591	72.00	10.66555	2.35958	7.88250	macs_yrk_ail_01_peak_1554
2R	6124931	6125233	303	6125076	54.00	4.78917	1.80790	2.89187	macs_yrk_ail_01_peak_1555
2R	6125721	6126013	293	6125897	57.00	5.67259	1.90651	3.63004	macs_yrk_ail_01_peak_1556
2R	6131754	6132319	566	6132052	77.00	13.07484	2.56393	9.94367	macs_yrk_ail_01_peak_1557
2R	6145842	6146325	484	6146142	54.00	4.78917	1.80790	2.89187	macs_yrk_ail_01_peak_1558
2R	6147412	6147736	325	6147560	58.00	5.98142	1.93938	3.89090	macs_yrk_ail_01_peak_1559
2R	6147906	6148597	692	6148089	64.00	7.97800	2.13661	5.58381	macs_yrk_ail_01_peak_1560
2R	6156226	6158123	1898	6156583	78.00	13.50691	2.59680	10.31661	macs_yrk_ail_01_peak_1561
2R	6158767	6159429	663	6159233	60.00	5.54256	1.85701	3.53961	macs_yrk_ail_01_peak_1562
2R	6168412	6169271	860	6169002	74.00	11.81147	2.46531	8.85613	macs_yrk_ail_01_peak_1563
2R	6214658	6215139	482	6214803	62.00	7.28577	2.07086	4.99474	macs_yrk_ail_01_peak_1564
2R	6220166	6220853	688	6220672	75.00	12.22705	2.49819	9.21343	macs_yrk_ail_01_peak_1565
2R	6221059	6221587	529	6221266	63.00	7.62863	2.10374	5.28629	macs_yrk_ail_01_peak_1566
2R	6235924	6236326	403	6236257	64.00	7.97800	2.13661	5.58381	macs_yrk_ail_01_peak_1567
2R	6241358	6241878	521	6241738	57.00	5.67259	1.90651	3.63004	macs_yrk_ail_01_peak_1568
2R	6242026	6242549	524	6242208	65.00	8.33381	2.16948	5.88682	macs_yrk_ail_01_peak_1569
2R	6500600	6502313	1714	6500811	75.00	12.22705	2.49819	9.21343	macs_yrk_ail_01_peak_1570
2R	6505737	6506037	301	6505885	66.00	7.41674	2.03966	5.12064	macs_yrk_ail_01_peak_1571
2R	6514318	6514770	453	6514495	57.00	5.67259	1.90651	3.63004	macs_yrk_ail_01_peak_1572
2R	6514903	6515249	347	6515012	55.00	4.16571	1.70479	2.39534	macs_yrk_ail_01_peak_1573
2R	6523584	6523872	289	6523847	52.00	4.23719	1.74216	2.43335	macs_yrk_ail_01_peak_1574
2R	6523996	6524225	230	6524219	49.00	2.53108	1.48327	1.07119	macs_yrk_ail_01_peak_1575
2R	6529935	6530184	250	6530085	60.00	5.80970	1.89373	3.76079	macs_yrk_ail_01_peak_1576
2R	6530246	6531135	890	6530769	61.00	6.20600	1.93720	4.10548	macs_yrk_ail_01_peak_1577
2R	6537763	6538009	247	6537873	58.00	4.90503	1.78676	3.00095	macs_yrk_ail_01_peak_1578
2R	6547335	6549235	1901	6547957	86.00	17.15152	2.85977	13.44680	macs_yrk_ail_01_peak_1579
2R	6553023	6553542	520	6553190	62.00	7.28577	2.07086	4.99474	macs_yrk_ail_01_peak_1580
2R	6556831	6557113	283	6556987	57.00	5.13364	1.82894	3.18506	macs_yrk_ail_01_peak_1581
2R	6557203	6557566	364	6557509	57.00	4.69542	1.76568	2.83368	macs_yrk_ail_01_peak_1582
2R	6561812	6563129	1318	6562760	76.00	10.67005	2.30305	7.88687	macs_yrk_ail_01_peak_1583
2R	6575025	6575285	261	6575188	62.00	5.16017	1.78679	3.21004	macs_yrk_ail_01_peak_1584
2R	6609997	6611269	1273	6610476	66.00	8.69595	2.20235	6.19446	macs_yrk_ail_01_peak_1585
2R	6613074	6613275	202	6613089	53.00	4.50941	1.77503	2.65933	macs_yrk_ail_01_peak_1586
2R	6623881	6624119	239	6623969	54.00	4.20626	1.71941	2.43278	macs_yrk_ail_01_peak_1587
2R	6627952	6628838	887	6628503	67.00	9.06435	2.23522	6.50779	macs_yrk_ail_01_peak_1588
2R	6629798	6633232	3435	6632637	85.00	16.67821	2.82689	13.04019	macs_yrk_ail_01_peak_1589
2R	6636176	6636696	521	6636359	72.00	8.83964	2.14259	6.33312	macs_yrk_ail_01_peak_1590
2R	6648244	6649164	921	6648790	71.00	10.56650	2.36276	7.81801	macs_yrk_ail_01_peak_1591
2R	6655897	6656438	542	6656232	68.00	7.24306	1.99594	4.99098	macs_yrk_ail_01_peak_1592
2R	6657398	6657731	334	6657566	71.00	9.84545	2.27535	7.17654	macs_yrk_ail_01_peak_1593
2R	6661834	6663865	2032	6663102	92.00	20.09235	3.05699	15.98850	macs_yrk_ail_01_peak_1594
2R	6668062	6668459	398	6668305	77.00	13.07484	2.56393	9.94367	macs_yrk_ail_01_peak_1595
2R	6669028	6669317	290	6669185	62.00	7.28577	2.07086	4.99474	macs_yrk_ail_01_peak_1596
2R	6673494	6673895	402	6673728	60.00	5.00662	1.78318	3.09672	macs_yrk_ail_01_peak_1597
2R	6695976	6696479	504	6696368	57.00	5.30836	1.85410	3.35049	macs_yrk_ail_01_peak_1598
2R	6696792	6697246	455	6696952	61.00	6.77364	2.01412	4.57815	macs_yrk_ail_01_peak_1599
2R	6712109	6712506	398	6712417	55.00	5.07635	1.84077	3.13129	macs_yrk_ail_01_peak_1600
2R	6715444	6715898	455	6715598	65.00	8.33381	2.16948	5.88682	macs_yrk_ail_01_peak_1601
2R	6741815	6742333	519	6742175	68.00	6.84830	1.94745	4.64966	macs_yrk_ail_01_peak_1602
2R	6746486	6746702	217	6746554	62.00	5.99953	1.89898	3.90828	macs_yrk_ail_01_peak_1603
2R	6749110	6750132	1023	6749443	82.00	14.25275	2.61302	10.99473	macs_yrk_ail_01_peak_1604
2R	6756448	6757101	654	6756569	56.00	5.37086	1.87364	3.37761	macs_yrk_ail_01_peak_1605
2R	6757311	6757598	288	6757429	57.00	5.67259	1.90651	3.63004	macs_yrk_ail_01_peak_1606
2R	6759019	6759587	569	6759303	61.00	6.94953	2.03799	4.71004	macs_yrk_ail_01_peak_1607
2R	6759821	6760750	930	6760562	57.00	5.20991	1.83993	3.25702	macs_yrk_ail_01_peak_1608
2R	6788815	6789105	291	6788968	54.00	3.59658	1.62578	1.92252	macs_yrk_ail_01_peak_1609
2R	6809216	6809802	587	6809349	57.00	4.99738	1.80930	3.08809	macs_yrk_ail_01_peak_1610
2R	6810812	6811583	772	6811185	66.00	7.83221	2.09230	5.48236	macs_yrk_ail_01_peak_1611
2R	6871309	6873120	1812	6871807	89.00	18.60061	2.95838	14.69866	macs_yrk_ail_01_peak_1612
2R	6873175	6873759	585	6873395	54.00	4.78917	1.80790	2.89187	macs_yrk_ail_01_peak_1613
2R	6878316	6878927	612	6878752	61.00	6.00117	1.90947	3.90984	macs_yrk_ail_01_peak_1614
2R	6923135	6923566	432	6923510	63.00	4.75182	1.72423	2.88645	macs_yrk_ail_01_peak_1615
2R	6970702	6971479	778	6971135	62.00	7.28577	2.07086	4.99474	macs_yrk_ail_01_peak_1616
2R	6985445	6986146	702	6985809	61.00	5.67260	1.86497	3.63004	macs_yrk_ail_01_peak_1617
2R	6992491	6993130	640	6992933	75.00	12.22705	2.49819	9.21343	macs_yrk_ail_01_peak_1618
2R	7012091	7013429	1339	7012498	75.00	12.22705	2.49819	9.21343	macs_yrk_ail_01_peak_1619
2R	7014341	7014636	296	7014483	57.00	5.67259	1.90651	3.63004	macs_yrk_ail_01_peak_1620
2R	7024915	7025614	700	7025316	79.00	13.94434	2.62967	10.69268	macs_yrk_ail_01_peak_1621
2R	7039835	7040119	285	7039959	56.00	4.62168	1.76389	2.76465	macs_yrk_ail_01_peak_1622
2R	7061380	7061910	531	7061766	72.00	7.72847	2.01244	5.38240	macs_yrk_ail_01_peak_1623
2R	7085949	7086856	908	7086364	62.00	7.28577	2.07086	4.99474	macs_yrk_ail_01_peak_1624
2R	7088631	7089071	441	7088878	65.00	8.33381	2.16948	5.88682	macs_yrk_ail_01_peak_1625
2R	7089645	7090630	986	7090470	59.00	6.29725	1.97225	4.15801	macs_yrk_ail_01_peak_1626
2R	7092537	7093167	631	7092616	57.00	5.23087	1.84295	3.27700	macs_yrk_ail_01_peak_1627
2R	7094153	7094409	257	7094285	52.00	4.23719	1.74216	2.43335	macs_yrk_ail_01_peak_1628
2R	7145215	7146011	797	7145668	99.00	23.73167	3.28709	19.15906	macs_yrk_ail_01_peak_1629
2R	7146793	7147252	460	7147114	62.00	7.28577	2.07086	4.99474	macs_yrk_ail_01_peak_1630
2R	7150081	7150998	918	7150648	66.00	7.15060	2.00602	4.90301	macs_yrk_ail_01_peak_1631
2R	7186656	7186863	208	7186764	71.00	6.88190	1.92282	4.68141	macs_yrk_ail_01_peak_1632
2R	7194328	7194657	330	7194515	62.00	7.28577	2.07086	4.99474	macs_yrk_ail_01_peak_1633
2R	7194953	7195357	405	7195075	59.00	6.29725	1.97225	4.15801	macs_yrk_ail_01_peak_1634
2R	7245597	7245808	212	7245648	52.00	4.23719	1.74216	2.43335	macs_yrk_ail_01_peak_1635
2R	7245943	7247177	1235	7246943	61.00	6.89918	2.03116	4.69804	macs_yrk_ail_01_peak_1636
2R	7248841	7249450	610	7249296	67.00	9.06435	2.23522	6.50779	macs_yrk_ail_01_peak_1637
2R	7249517	7249951	435	7249626	65.00	3.85545	1.59204	2.13486	macs_yrk_ail_01_peak_1638
2R	7253879	7254078	200	7253967	52.00	3.62526	1.64537	1.94904	macs_yrk_ail_01_peak_1639
2R	7278101	7278325	225	7278297	64.00	4.72936	1.71381	2.86588	macs_yrk_ail_01_peak_1640
2R	7282099	7282974	876	7282725	75.00	11.53939	2.41754	8.63825	macs_yrk_ail_01_peak_1641
2R	7283243	7283532	290	7283374	62.00	5.42600	1.82238	3.42911	macs_yrk_ail_01_peak_1642
2R	7284312	7284648	337	7284477	65.00	7.30488	2.03698	5.01324	macs_yrk_ail_01_peak_1643
2R	7289332	7289919	588	7289796	59.00	5.59085	1.87370	3.58600	macs_yrk_ail_01_peak_1644
2R	7308533	7308895	363	7308580	56.00	4.12725	1.69093	2.35951	macs_yrk_ail_01_peak_1645
2R	7352389	7352741	353	7352584	77.00	7.81783	1.97414	5.46862	macs_yrk_ail_01_peak_1646
2R	7371293	7371553	261	7371474	54.00	4.78917	1.80790	2.89187	macs_yrk_ail_01_peak_1647
2R	7381560	7382081	522	7381702	75.00	10.27027	2.27080	7.54382	macs_yrk_ail_01_peak_1648
2R	7395462	7396097	636	7395780	64.00	7.12584	2.02548	4.87917	macs_yrk_ail_01_peak_1649
2R	7407019	7407316	298	7407150	56.00	4.37175	1.72709	2.55978	macs_yrk_ail_01_peak_1650
2R	7418639	7419496	858	7419115	74.00	11.81147	2.46531	8.85613	macs_yrk_ail_01_peak_1651
2R	7429381	7429833	453	7429646	67.00	6.78424	1.94954	4.58819	macs_yrk_ail_01_peak_1652
2R	7432429	7432772	344	7432624	62.00	5.99215	1.89800	3.90121	macs_yrk_ail_01_peak_1653
2R	7456845	7457739	895	7457196	79.00	13.59841	2.59017	10.40617	macs_yrk_ail_01_peak_1654
2R	7458635	7459099	465	7458824	58.00	5.38883	1.85544	3.39384	macs_yrk_ail_01_peak_1655
2R	7462942	7463692	751	7463115	66.00	6.80604	1.96252	4.60924	macs_yrk_ail_01_peak_1656
2R	7473451	7474774	1324	7473958	67.00	9.06435	2.23522	6.50779	macs_yrk_ail_01_peak_1657
2R	7477918	7478243	326	7478075	54.00	3.63414	1.63160	1.95688	macs_yrk_ail_01_peak_1658
2R	7488266	7490020	1755	7488853	83.00	14.91575	2.66910	11.53478	macs_yrk_ail_01_peak_1659
2R	7490237	7490823	587	7490482	77.00	13.07484	2.56393	9.94367	macs_yrk_ail_01_peak_1660
2R	7492053	7493352	1300	7492755	78.00	7.64186	1.94603	5.29903	macs_yrk_ail_01_peak_1661
2R	7499630	7500112	483	7499922	72.00	6.95403	1.92213	4.71440	macs_yrk_ail_01_peak_1662
2R	7512468	7512678	211	7512597	64.00	6.59237	1.95622	4.43091	macs_yrk_ail_01_peak_1663
2R	7518415	7518723	309	7518473	56.00	3.81142	1.64391	2.09396	macs_yrk_ail_01_peak_1664
2R	7519382	7519709	328	7519683	58.00	3.05249	1.51773	1.47431	macs_yrk_ail_01_peak_1665
2R	7525414	7525773	360	7525606	71.00	7.31229	1.97363	5.02046	macs_yrk_ail_01_peak_1666
2R	7529244	7529852	609	7529559	100.00	24.26904	3.31996	19.62505	macs_yrk_ail_01_peak_1667
2R	7530825	7531198	374	7531069	65.00	8.33381	2.16948	5.88682	macs_yrk_ail_01_peak_1668
2R	7533479	7533965	487	7533723	75.00	10.64305	2.31365	7.86073	macs_yrk_ail_01_peak_1669
2R	7565269	7565706	438	7565528	76.00	12.64819	2.53106	9.57557	macs_yrk_ail_01_peak_1670
2R	7565954	7567752	1799	7566345	79.00	3.01912	1.42629	1.44309	macs_yrk_ail_01_peak_1671
2R	7583789	7584335	547	7583911	60.00	6.10307	1.93404	4.00705	macs_yrk_ail_01_peak_1672
2R	7584418	7584617	200	7584498	50.00	3.62452	1.66142	1.94836	macs_yrk_ail_01_peak_1673
2R	7586794	7587779	986	7587549	67.00	8.66374	2.18460	6.19446	macs_yrk_ail_01_peak_1674
2R	7588170	7588374	205	7588232	54.00	4.78917	1.80790	2.89187	macs_yrk_ail_01_peak_1675
2R	7590149	7590411	263	7590322	60.00	5.78030	1.88969	3.73262	macs_yrk_ail_01_peak_1676
2R	7622962	7623688	727	7623286	71.00	8.92272	2.16465	6.41318	macs_yrk_ail_01_peak_1677
2R	7632425	7633149	725	7632662	77.00	13.07484	2.56393	9.94367	macs_yrk_ail_01_peak_1678
2R	7699199	7699905	707	7699350	79.00	11.32894	2.33624	8.48015	macs_yrk_ail_01_peak_1679
2R	7722686	7723486	801	7722914	105.00	27.01867	3.48431	22.04938	macs_yrk_ail_01_peak_1680
2R	7724020	7724306	287	7724108	56.00	5.37086	1.87364	3.37761	macs_yrk_ail_01_peak_1681
2R	7727199	7727543	345	7727276	58.00	5.98142	1.93938	3.89090	macs_yrk_ail_01_peak_1682
2R	7734878	7735615	738	7735132	83.00	15.74651	2.76115	12.23995	macs_yrk_ail_01_peak_1683
2R	7745267	7745608	342	7745557	50.00	3.59627	1.65677	1.92224	macs_yrk_ail_01_peak_1684
2R	7779372	7779673	302	7779490	63.00	6.45049	1.94833	4.30411	macs_yrk_ail_01_peak_1685
2R	7782457	7783410	954	7782846	59.00	6.08497	1.94263	3.98968	macs_yrk_ail_01_peak_1686
2R	7791350	7792302	953	7791820	64.00	7.77755	2.11039	5.42965	macs_yrk_ail_01_peak_1687
2R	7792454	7792797	344	7792484	52.00	3.75397	1.66585	2.04003	macs_yrk_ail_01_peak_1688
2R	7793009	7793295	287	7793176	59.00	5.25330	1.82656	3.29791	macs_yrk_ail_01_peak_1689
2R	7805874	7806207	334	7806066	56.00	3.96114	1.66625	2.21515	macs_yrk_ail_01_peak_1690
2R	7806282	7807281	1000	7806639	76.00	9.49218	2.17008	6.87879	macs_yrk_ail_01_peak_1691
2R	7811913	7812804	892	7812275	65.00	8.33381	2.16948	5.88682	macs_yrk_ail_01_peak_1692
2R	7823361	7823772	412	7823455	54.00	4.78917	1.80790	2.89187	macs_yrk_ail_01_peak_1693
2R	7824686	7825194	509	7824963	58.00	4.64883	1.75026	2.78996	macs_yrk_ail_01_peak_1694
2R	7825420	7825843	424	7825704	60.00	5.90612	1.90698	3.85209	macs_yrk_ail_01_peak_1695
2R	7885954	7886258	305	7886062	66.00	7.00458	1.98758	4.76283	macs_yrk_ail_01_peak_1696
2R	7889862	7890491	630	7889954	57.00	5.45173	1.87474	3.45367	macs_yrk_ail_01_peak_1697
2R	7916588	7916835	248	7916690	59.00	6.03085	1.93508	3.93814	macs_yrk_ail_01_peak_1698
2R	7917158	7917697	540	7917469	67.00	8.47395	2.16070	6.02194	macs_yrk_ail_01_peak_1699
2R	7939216	7939551	336	7939357	72.00	8.15560	2.06235	5.75534	macs_yrk_ail_01_peak_1700
2R	7955285	7955768	484	7955527	63.00	6.07224	1.89858	3.97749	macs_yrk_ail_01_peak_1701
2R	7961835	7962299	465	7962123	64.00	6.07900	1.88965	3.98398	macs_yrk_ail_01_peak_1702
2R	7971696	7972083	388	7971861	68.00	7.13858	1.98311	4.89151	macs_yrk_ail_01_peak_1703
2R	7989245	7990103	859	7989517	71.00	7.80715	2.03213	5.45821	macs_yrk_ail_01_peak_1704
2R	8018833	8019286	454	8018987	66.00	8.69595	2.20235	6.19446	macs_yrk_ail_01_peak_1705
2R	8030764	8031357	594	8031005	83.00	14.10233	2.58018	10.84738	macs_yrk_ail_01_peak_1706
2R	8060496	8061797	1302	8061226	95.00	20.98936	3.08926	16.81004	macs_yrk_ail_01_peak_1707
2R	8062006	8062392	387	8062287	50.00	3.71585	1.67641	2.00472	macs_yrk_ail_01_peak_1708
2R	8062649	8062903	255	8062825	63.00	4.44742	1.68363	2.63026	macs_yrk_ail_01_peak_1709
2R	8064853	8065426	574	8065233	79.00	13.94434	2.62967	10.69268	macs_yrk_ail_01_peak_1710
2R	8067673	8069495	1823	8068532	86.00	17.15152	2.85977	13.44680	macs_yrk_ail_01_peak_1711
2R	8079900	8080400	501	8080272	70.00	9.98363	2.30649	7.31005	macs_yrk_ail_01_peak_1712
2R	8081853	8083637	1785	8083382	76.00	11.76188	2.42808	8.85389	macs_yrk_ail_01_peak_1713
2R	8098734	8099047	314	8098896	63.00	6.00620	1.88990	3.91472	macs_yrk_ail_01_peak_1714
2R	8099198	8099439	242	8099346	56.00	4.16819	1.69699	2.39776	macs_yrk_ail_01_peak_1715
2R	8106489	8106894	406	8106622	55.00	5.07635	1.84077	3.13129	macs_yrk_ail_01_peak_1716
2R	8122272	8122958	687	8122635	67.00	6.40689	1.90259	4.26272	macs_yrk_ail_01_peak_1717
2R	8126706	8127000	295	8126768	55.00	3.95620	1.67322	2.21515	macs_yrk_ail_01_peak_1718
2R	8127416	8127842	427	8127789	58.00	4.90503	1.78676	3.00095	macs_yrk_ail_01_peak_1719
2R	8130964	8131294	331	8131055	63.00	5.37178	1.80633	3.37821	macs_yrk_ail_01_peak_1720
2R	8131689	8131891	203	8131817	62.00	7.28577	2.07086	4.99474	macs_yrk_ail_01_peak_1721
2R	8132326	8132736	411	8132475	51.00	3.97263	1.70928	2.21515	macs_yrk_ail_01_peak_1722
2R	8144941	8145212	272	8145114	53.00	3.39333	1.60111	1.76207	macs_yrk_ail_01_peak_1723
2R	8145280	8145535	256	8145377	57.00	4.58148	1.74918	2.72685	macs_yrk_ail_01_peak_1724
2R	8145772	8146493	722	8146189	74.00	10.82058	2.34844	8.03269	macs_yrk_ail_01_peak_1725
2R	8155940	8156586	647	8156421	74.00	11.45344	2.42288	8.55484	macs_yrk_ail_01_peak_1726
2R	8163144	8163554	411	8163312	71.00	4.20752	1.60359	2.43335	macs_yrk_ail_01_peak_1727
2R	8164626	8164968	343	8164839	67.00	6.73030	1.94283	4.53678	macs_yrk_ail_01_peak_1728
2R	8173972	8175086	1115	8174921	101.00	24.81064	3.35283	20.09110	macs_yrk_ail_01_peak_1729
2R	8178380	8178683	304	8178539	67.00	9.06435	2.23522	6.50779	macs_yrk_ail_01_peak_1730
2R	8195105	8196234	1130	8195766	78.00	13.50691	2.59680	10.31661	macs_yrk_ail_01_peak_1731
2R	8230629	8231136	508	8230943	74.00	11.81147	2.46531	8.85613	macs_yrk_ail_01_peak_1732
2R	8231512	8231761	250	8231689	50.00	3.71585	1.67641	2.00472	macs_yrk_ail_01_peak_1733
2R	8236937	8238184	1248	8237425	86.00	17.15152	2.85977	13.44680	macs_yrk_ail_01_peak_1734
2R	8241706	8242406	701	8241796	64.00	7.96002	2.13425	5.58381	macs_yrk_ail_01_peak_1735
2R	8322551	8322770	220	8322714	52.00	4.23719	1.74216	2.43335	macs_yrk_ail_01_peak_1736
2R	8327045	8327772	728	8327397	79.00	13.94434	2.62967	10.69268	macs_yrk_ail_01_peak_1737
2R	8394463	8395001	539	8394819	64.00	4.41256	1.67207	2.59789	macs_yrk_ail_01_peak_1738
2R	8444068	8444906	839	8444212	64.00	7.91405	2.12824	5.56056	macs_yrk_ail_01_peak_1739
2R	8600001	8600222	222	8600065	56.00	4.38399	1.72889	2.57132	macs_yrk_ail_01_peak_1740
2R	8600360	8600613	254	8600492	66.00	7.54444	2.05582	5.24315	macs_yrk_ail_01_peak_1741
2R	8614439	8614987	549	8614636	61.00	6.46448	1.97220	4.31769	macs_yrk_ail_01_peak_1742
2R	8615063	8615268	206	8615203	56.00	5.32786	1.86735	3.36843	macs_yrk_ail_01_peak_1743
2R	8627445	8627681	237	8627459	58.00	4.34418	1.70668	2.53352	macs_yrk_ail_01_peak_1744
2R	8631454	8631657	204	8631486	61.00	6.16762	1.93200	4.06865	macs_yrk_ail_01_peak_1745
2R	8631768	8632038	271	8631913	57.00	5.15434	1.83192	3.20444	macs_yrk_ail_01_peak_1746
2R	8632126	8632754	629	8632641	65.00	7.76436	2.09600	5.41688	macs_yrk_ail_01_peak_1747
2R	8639638	8640028	391	8639773	56.00	5.37086	1.87364	3.37761	macs_yrk_ail_01_peak_1748
2R	8644566	8644974	409	8644709	55.00	2.66421	1.47317	1.17286	macs_yrk_ail_01_peak_1749
2R	8646748	8648251	1504	8647897	105.00	27.01867	3.48431	22.04938	macs_yrk_ail_01_peak_1750
2R	8648612	8648886	275	8648708	51.00	3.97263	1.70928	2.21515	macs_yrk_ail_01_peak_1751
2R	8649338	8650406	1069	8649682	90.00	19.09318	2.99125	15.12389	macs_yrk_ail_01_peak_1752
2R	8652341	8652757	417	8652504	61.00	6.94953	2.03799	4.71004	macs_yrk_ail_01_peak_1753
2R	8655090	8655304	215	8655215	54.00	4.78917	1.80790	2.89187	macs_yrk_ail_01_peak_1754
2R	8655568	8656206	639	8655755	66.00	8.69595	2.20235	6.19446	macs_yrk_ail_01_peak_1755
2R	8665768	8666998	1231	8666289	74.00	11.81147	2.46531	8.85613	macs_yrk_ail_01_peak_1756
2R	8667386	8668189	804	8667777	77.00	13.07484	2.56393	9.94367	macs_yrk_ail_01_peak_1757
2R	8668571	8669073	503	8668789	86.00	17.15152	2.85977	13.44680	macs_yrk_ail_01_peak_1758
2R	8670423	8671015	593	8670585	76.00	11.58045	2.40717	8.67770	macs_yrk_ail_01_peak_1759
2R	8671650	8671882	233	8671752	53.00	4.50323	1.77407	2.65933	macs_yrk_ail_01_peak_1760
2R	8723326	8724002	677	8723738	65.00	8.12791	2.14286	5.72863	macs_yrk_ail_01_peak_1761
2R	8724168	8724705	538	8724367	72.00	10.97542	2.39693	8.15846	macs_yrk_ail_01_peak_1762
2R	8725527	8725856	330	8725666	54.00	4.59022	1.77777	2.73509	macs_yrk_ail_01_peak_1763
2R	8735290	8736059	770	8735882	71.00	10.59885	2.36670	7.81801	macs_yrk_ail_01_peak_1764
2R	8737563	8738265	703	8738071	59.00	6.29725	1.97225	4.15801	macs_yrk_ail_01_peak_1765
2R	8798193	8798724	532	8798378	80.00	12.98824	2.50525	9.90738	macs_yrk_ail_01_peak_1766
2R	8900572	8900808	237	8900708	60.00	3.24405	1.53518	1.62403	macs_yrk_ail_01_peak_1767
2R	8901022	8901301	280	8901187	62.00	4.59525	1.71078	2.73991	macs_yrk_ail_01_peak_1768
2R	8906605	8907228	624	8906843	74.00	9.48648	2.19354	6.87324	macs_yrk_ail_01_peak_1769
2R	8907375	8908002	628	8907820	77.00	10.56418	2.27784	7.81801	macs_yrk_ail_01_peak_1770
2R	8913435	8913844	410	8913559	72.00	7.18906	1.94952	4.93934	macs_yrk_ail_01_peak_1771
2R	8914315	8914855	541	8914455	68.00	6.24769	1.87371	4.14459	macs_yrk_ail_01_peak_1772
2R	8922290	8923163	874	8922507	79.00	9.65103	2.15329	7.03144	macs_yrk_ail_01_peak_1773
2R	8925506	8926049	544	8925800	73.00	7.63709	1.99179	5.29442	macs_yrk_ail_01_peak_1774
2R	8943597	8943796	200	8943720	62.00	3.43788	1.55190	1.80203	macs_yrk_ail_01_peak_1775
2R	8947114	8947498	385	8947249	58.00	4.77551	1.76832	2.89187	macs_yrk_ail_01_peak_1776
2R	8950752	8951518	767	8951233	78.00	11.32598	2.34956	8.47723	macs_yrk_ail_01_peak_1777
2R	8951690	8952149	460	8951956	63.00	6.67100	1.97735	4.48009	macs_yrk_ail_01_peak_1778
2R	8952741	8953040	300	8952920	59.00	4.42334	1.71006	2.60806	macs_yrk_ail_01_peak_1779
2R	8985508	8985887	380	8985731	66.00	8.18480	2.13711	5.78349	macs_yrk_ail_01_peak_1780
2R	9003995	9004361	367	9004150	75.00	11.40396	2.40176	8.50684	macs_yrk_ail_01_peak_1781
2R	9004676	9005054	379	9004743	60.00	5.80234	1.89272	3.75370	macs_yrk_ail_01_peak_1782
2R	9005549	9005785	237	9005731	66.00	7.64798	2.06894	5.30495	macs_yrk_ail_01_peak_1783
2R	9006307	9007093	787	9006714	71.00	9.21799	2.19995	6.65603	macs_yrk_ail_01_peak_1784
2R	9028839	9029166	328	9029003	59.00	6.29725	1.97225	4.15801	macs_yrk_ail_01_peak_1785
2R	9030586	9031164	579	9030940	59.00	6.29725	1.97225	4.15801	macs_yrk_ail_01_peak_1786
2R	9064626	9065061	436	9064839	61.00	6.32237	1.95295	4.18187	macs_yrk_ail_01_peak_1787
2R	9075747	9076092	346	9075945	71.00	9.38362	2.21980	6.81576	macs_yrk_ail_01_peak_1788
2R	9087316	9087527	212	9087464	60.00	5.07855	1.79310	3.13338	macs_yrk_ail_01_peak_1789
2R	9087935	9088188	254	9088057	64.00	6.33125	1.92236	4.19042	macs_yrk_ail_01_peak_1790
2R	9091746	9092085	340	9091837	59.00	5.46219	1.85574	3.46356	macs_yrk_ail_01_peak_1791
2R	9092311	9093615	1305	9092622	70.00	10.20625	2.33383	7.48194	macs_yrk_ail_01_peak_1792
2R	9097302	9097932	631	9097544	67.00	6.54063	1.91923	4.38994	macs_yrk_ail_01_peak_1793
2R	9098121	9098468	348	9098286	61.00	6.89918	2.03116	4.69804	macs_yrk_ail_01_peak_1794
2R	9103225	9103661	437	9103375	75.00	8.84072	2.10815	6.33415	macs_yrk_ail_01_peak_1795
2R	9109822	9110055	234	9109992	66.00	7.08538	1.99778	4.84067	macs_yrk_ail_01_peak_1796
2R	9110360	9111175	816	9110586	73.00	9.79524	2.24219	7.15137	macs_yrk_ail_01_peak_1797
2R	9113622	9113859	238	9113754	57.00	5.14744	1.83093	3.19788	macs_yrk_ail_01_peak_1798
2R	9114234	9114433	200	9114429	54.00	2.67697	1.48039	1.18441	macs_yrk_ail_01_peak_1799
2R	9115987	9117118	1132	9116296	73.00	9.88543	2.25276	7.21501	macs_yrk_ail_01_peak_1800
2R	9122022	9122510	489	9122214	78.00	10.67536	2.27727	7.89200	macs_yrk_ail_01_peak_1801
2R	9131463	9131707	245	9131585	54.00	3.80425	1.65784	2.08727	macs_yrk_ail_01_peak_1802
2R	9132437	9132663	227	9132584	63.00	6.31207	1.93013	4.17201	macs_yrk_ail_01_peak_1803
2R	9137916	9138239	324	9138092	58.00	4.82697	1.77565	2.92700	macs_yrk_ail_01_peak_1804
2R	9138442	9139057	616	9138869	68.00	8.12787	2.10496	5.72863	macs_yrk_ail_01_peak_1805
2R	9139144	9139529	386	9139395	61.00	5.83857	1.88745	3.78791	macs_yrk_ail_01_peak_1806
2R	9143554	9143860	307	9143672	60.00	5.45819	1.84540	3.45986	macs_yrk_ail_01_peak_1807
2R	9145253	9145788	536	9145392	67.00	7.01964	1.97884	4.77730	macs_yrk_ail_01_peak_1808
2R	9176801	9177560	760	9177455	74.00	8.29351	2.05683	5.88682	macs_yrk_ail_01_peak_1809
2R	9191714	9192100	387	9191952	67.00	8.54941	2.17019	6.09439	macs_yrk_ail_01_peak_1810
2R	9251505	9251748	244	9251615	63.00	4.16976	1.64635	2.39906	macs_yrk_ail_01_peak_1811
2R	9251824	9252174	351	9251973	58.00	4.44586	1.72125	2.62888	macs_yrk_ail_01_peak_1812
2R	9274707	9275732	1026	9275097	88.00	18.11277	2.92551	14.27560	macs_yrk_ail_01_peak_1813
2R	9281619	9282006	388	9281691	55.00	5.07635	1.84077	3.13129	macs_yrk_ail_01_peak_1814
2R	9282391	9282718	328	9282552	58.00	5.98142	1.93938	3.89090	macs_yrk_ail_01_peak_1815
2R	9283766	9285092	1327	9284295	84.00	16.20986	2.79402	12.63805	macs_yrk_ail_01_peak_1816
2R	9286886	9287240	355	9287085	61.00	6.41681	1.96575	4.27225	macs_yrk_ail_01_peak_1817
2R	9292225	9292722	498	9292576	67.00	7.06755	1.98481	4.82357	macs_yrk_ail_01_peak_1818
2R	9293567	9293969	403	9293814	64.00	5.65456	1.83456	3.63004	macs_yrk_ail_01_peak_1819
2R	9294042	9294631	590	9294576	58.00	4.64257	1.74936	2.78445	macs_yrk_ail_01_peak_1820
2R	9308006	9308791	786	9308620	68.00	9.43892	2.26809	6.82708	macs_yrk_ail_01_peak_1821
2R	9308926	9309176	251	9309005	53.00	4.50941	1.77503	2.65933	macs_yrk_ail_01_peak_1822
2R	9389699	9390223	525	9390014	67.00	7.25384	2.00802	4.99474	macs_yrk_ail_01_peak_1823
2R	9398459	9398756	298	9398571	71.00	8.60862	2.12722	6.15133	macs_yrk_ail_01_peak_1824
2R	9399119	9399817	699	9399358	72.00	5.89265	1.79823	3.83985	macs_yrk_ail_01_peak_1825
2R	9408852	9409733	882	9409165	81.00	14.83505	2.69541	11.45514	macs_yrk_ail_01_peak_1826
2R	9413229	9413556	328	9413358	64.00	7.97800	2.13661	5.58381	macs_yrk_ail_01_peak_1827
2R	9414233	9414704	472	9414377	63.00	7.62863	2.10374	5.28629	macs_yrk_ail_01_peak_1828
2R	9426470	9427375	906	9426638	75.00	12.14400	2.48840	9.18013	macs_yrk_ail_01_peak_1829
2R	9440693	9443940	3248	9443021	87.00	17.62972	2.89264	13.85723	macs_yrk_ail_01_peak_1830
2R	9446113	9446736	624	9446349	71.00	10.59885	2.36670	7.81801	macs_yrk_ail_01_peak_1831
2R	9496208	9496610	403	9496451	52.00	4.23719	1.74216	2.43335	macs_yrk_ail_01_peak_1832
2R	9496963	9497485	523	9497161	64.00	5.32005	1.79105	3.36098	macs_yrk_ail_01_peak_1833
2R	9546862	9547430	569	9547207	68.00	9.43892	2.26809	6.82708	macs_yrk_ail_01_peak_1834
2R	9548042	9548637	596	9548233	69.00	9.81958	2.30096	7.15137	macs_yrk_ail_01_peak_1835
2R	9551825	9552358	534	9552240	65.00	8.33381	2.16948	5.88682	macs_yrk_ail_01_peak_1836
2R	9552578	9554378	1801	9553691	73.00	11.40153	2.43244	8.50461	macs_yrk_ail_01_peak_1837
2R	9565082	9565993	912	9565821	64.00	6.24123	1.91068	4.13845	macs_yrk_ail_01_peak_1838
2R	9577438	9579128	1691	9577624	79.00	11.50084	2.35519	8.60090	macs_yrk_ail_01_peak_1839
2R	9579427	9579934	508	9579591	75.00	8.28653	2.04563	5.88106	macs_yrk_ail_01_peak_1840
2R	9584687	9585013	327	9585003	59.00	3.75547	1.61497	2.04116	macs_yrk_ail_01_peak_1841
2R	9587299	9587577	279	9587362	58.00	4.81407	1.77381	2.91496	macs_yrk_ail_01_peak_1842
2R	9588923	9589278	356	9589224	58.00	4.34418	1.70668	2.53352	macs_yrk_ail_01_peak_1843
2R	9589330	9589538	209	9589371	61.00	4.52221	1.70838	2.67056	macs_yrk_ail_01_peak_1844
2R	9590233	9590450	218	9590282	55.00	4.58635	1.76779	2.73147	macs_yrk_ail_01_peak_1845
2R	9590845	9591268	424	9590940	61.00	6.21370	1.93824	4.11224	macs_yrk_ail_01_peak_1846
2R	9594125	9594465	341	9594289	72.00	7.17369	1.94773	4.92504	macs_yrk_ail_01_peak_1847
2R	9674476	9674877	402	9674521	56.00	5.37086	1.87364	3.37761	macs_yrk_ail_01_peak_1848
2R	9674986	9675402	417	9675156	57.00	5.67259	1.90651	3.63004	macs_yrk_ail_01_peak_1849
2R	9683448	9684108	661	9683581	69.00	9.81958	2.30096	7.15137	macs_yrk_ail_01_peak_1850
2R	9692005	9693276	1272	9692743	89.00	16.26650	2.71143	12.69352	macs_yrk_ail_01_peak_1851
2R	9711564	9711899	336	9711745	59.00	6.29725	1.97225	4.15801	macs_yrk_ail_01_peak_1852
2R	9711975	9713101	1127	9712593	77.00	12.63313	2.51281	9.57557	macs_yrk_ail_01_peak_1853
2R	9836479	9836761	283	9836609	66.00	5.22343	1.76255	3.26991	macs_yrk_ail_01_peak_1854
2R	9839381	9839933	553	9839618	60.00	6.61998	2.00512	4.43091	macs_yrk_ail_01_peak_1855
2R	9841982	9842204	223	9842060	51.00	3.97263	1.70928	2.21515	macs_yrk_ail_01_peak_1856
2R	9843886	9844368	483	9844186	61.00	6.94953	2.03799	4.71004	macs_yrk_ail_01_peak_1857
2R	9846157	9846527	371	9846350	57.00	5.67259	1.90651	3.63004	macs_yrk_ail_01_peak_1858
2R	9860483	9861455	973	9860680	66.00	8.69595	2.20235	6.19446	macs_yrk_ail_01_peak_1859
2R	9861762	9862041	280	9861848	70.00	10.20625	2.33383	7.48194	macs_yrk_ail_01_peak_1860
2R	9875058	9875949	892	9875528	73.00	10.45331	2.31962	7.72090	macs_yrk_ail_01_peak_1861
2R	9891370	9891908	539	9891540	63.00	5.52657	1.82675	3.52472	macs_yrk_ail_01_peak_1862
2R	9942689	9942891	203	9942816	54.00	4.59022	1.77777	2.73509	macs_yrk_ail_01_peak_1863
2R	9954925	9955691	767	9955177	81.00	14.83505	2.69541	11.45514	macs_yrk_ail_01_peak_1864
2R	9957964	9960639	2676	9959914	94.00	21.10988	3.12273	16.87621	macs_yrk_ail_01_peak_1865
2R	9964636	9964884	249	9964696	56.00	3.32522	1.57061	1.69869	macs_yrk_ail_01_peak_1866
2R	9969119	9969472	354	9969340	71.00	8.23420	2.08272	5.83048	macs_yrk_ail_01_peak_1867
2R	9970843	9971352	510	9971262	52.00	3.65848	1.65066	1.97977	macs_yrk_ail_01_peak_1868
2R	9988346	9988739	394	9988382	59.00	3.83420	1.62627	2.11523	macs_yrk_ail_01_peak_1869
2R	9989222	9989492	271	9989402	60.00	4.88438	1.76629	2.98133	macs_yrk_ail_01_peak_1870
2R	10025187	10026137	951	10025599	83.00	15.74651	2.76115	12.23995	macs_yrk_ail_01_peak_1871
2R	10026444	10026819	376	10026564	67.00	9.06435	2.23522	6.50779	macs_yrk_ail_01_peak_1872
2R	10032240	10032976	737	10032588	60.00	6.61998	2.00512	4.43091	macs_yrk_ail_01_peak_1873
2R	10033537	10033777	241	10033702	55.00	5.07635	1.84077	3.13129	macs_yrk_ail_01_peak_1874
2R	10043958	10044157	200	10044074	51.00	3.97263	1.70928	2.21515	macs_yrk_ail_01_peak_1875
2R	10048002	10048648	647	10048113	63.00	7.62863	2.10374	5.28629	macs_yrk_ail_01_peak_1876
2R	10049601	10049917	317	10049786	67.00	9.06435	2.23522	6.50779	macs_yrk_ail_01_peak_1877
2R	10051751	10052636	886	10052081	58.00	5.98142	1.93938	3.89090	macs_yrk_ail_01_peak_1878
2R	10055521	10056907	1387	10055837	77.00	10.88555	2.31390	8.09585	macs_yrk_ail_01_peak_1879
2R	10057659	10058458	800	10058239	62.00	7.28577	2.07086	4.99474	macs_yrk_ail_01_peak_1880
2R	10078165	10078557	393	10078315	61.00	6.92453	2.03460	4.71004	macs_yrk_ail_01_peak_1881
2R	10096603	10097370	768	10096738	59.00	6.00010	1.93079	3.90881	macs_yrk_ail_01_peak_1882
2R	10099030	10099317	288	10099092	59.00	4.02307	1.65327	2.26192	macs_yrk_ail_01_peak_1883
2R	10099378	10100122	745	10099796	66.00	8.69595	2.20235	6.19446	macs_yrk_ail_01_peak_1884
2R	10100321	10101257	937	10100916	87.00	17.62972	2.89264	13.85723	macs_yrk_ail_01_peak_1885
2R	10101336	10102589	1254	10101788	88.00	18.11277	2.92551	14.27560	macs_yrk_ail_01_peak_1886
2R	10110318	10110517	200	10110400	56.00	5.37086	1.87364	3.37761	macs_yrk_ail_01_peak_1887
2R	10110807	10111479	673	10111406	68.00	5.44568	1.77497	3.44788	macs_yrk_ail_01_peak_1888
2R	10117585	10117816	232	10117777	57.00	3.79163	1.63381	2.07527	macs_yrk_ail_01_peak_1889
2R	10122313	10122539	227	10122418	55.00	4.16571	1.70479	2.39534	macs_yrk_ail_01_peak_1890
2R	10123424	10123709	286	10123549	63.00	5.71300	1.85131	3.66860	macs_yrk_ail_01_peak_1891
2R	10123761	10125222	1462	10124083	70.00	10.20625	2.33383	7.48194	macs_yrk_ail_01_peak_1892
2R	10134773	10135067	295	10134908	56.00	5.14333	1.84037	3.19434	macs_yrk_ail_01_peak_1893
2R	10135350	10135569	220	10135508	59.00	5.97714	1.92759	3.89090	macs_yrk_ail_01_peak_1894
2R	10142358	10142749	392	10142407	61.00	4.89453	1.75929	2.99101	macs_yrk_ail_01_peak_1895
2R	10158072	10160199	2128	10159889	83.00	15.64952	2.75034	12.19829	macs_yrk_ail_01_peak_1896
2R	10189892	10190112	221	10190003	53.00	4.50941	1.77503	2.65933	macs_yrk_ail_01_peak_1897
2R	10199863	10200117	255	10199959	50.00	3.71585	1.67641	2.00472	macs_yrk_ail_01_peak_1898
2R	10210492	10211870	1379	10210902	75.00	12.22705	2.49819	9.21343	macs_yrk_ail_01_peak_1899
2R	10213266	10213769	504	10213459	62.00	7.28577	2.07086	4.99474	macs_yrk_ail_01_peak_1900
2R	10214171	10214864	694	10214297	67.00	9.06435	2.23522	6.50779	macs_yrk_ail_01_peak_1901
2R	10219699	10220252	554	10219865	57.00	5.67259	1.90651	3.63004	macs_yrk_ail_01_peak_1902
2R	10227898	10228407	510	10228200	75.00	11.56210	2.42019	8.66029	macs_yrk_ail_01_peak_1903
2R	10237127	10237686	560	10237407	70.00	10.20625	2.33383	7.48194	macs_yrk_ail_01_peak_1904
2R	10237933	10239104	1172	10238254	81.00	14.83505	2.69541	11.45514	macs_yrk_ail_01_peak_1905
2R	10251900	10252556	657	10252120	62.00	7.24264	2.06508	4.99079	macs_yrk_ail_01_peak_1906
2R	10271049	10271575	527	10271419	81.00	11.37017	2.31437	8.50461	macs_yrk_ail_01_peak_1907
2R	10417772	10418403	632	10417873	60.00	6.61998	2.00512	4.43091	macs_yrk_ail_01_peak_1908
2R	10420798	10421313	516	10421264	51.00	3.97263	1.70928	2.21515	macs_yrk_ail_01_peak_1909
2R	10421373	10422850	1478	10421542	77.00	13.07484	2.56393	9.94367	macs_yrk_ail_01_peak_1910
2R	10423244	10423821	578	10423574	78.00	13.50691	2.59680	10.31661	macs_yrk_ail_01_peak_1911
2R	10424024	10424338	315	10424216	64.00	7.97800	2.13661	5.58381	macs_yrk_ail_01_peak_1912
2R	10428452	10429231	780	10428733	76.00	12.64819	2.53106	9.57557	macs_yrk_ail_01_peak_1913
2R	10429663	10431060	1398	10430628	111.00	30.45135	3.68154	25.05627	macs_yrk_ail_01_peak_1914
2R	10436897	10437264	368	10437178	52.00	4.23719	1.74216	2.43335	macs_yrk_ail_01_peak_1915
2R	10437913	10438639	727	10438178	88.00	18.11277	2.92551	14.27560	macs_yrk_ail_01_peak_1916
2R	10468196	10468528	333	10468357	74.00	10.42737	2.30251	7.69565	macs_yrk_ail_01_peak_1917
2R	10468609	10468918	310	10468840	60.00	5.47918	1.84829	3.47982	macs_yrk_ail_01_peak_1918
2R	10475141	10475821	681	10475324	61.00	6.21370	1.93824	4.11224	macs_yrk_ail_01_peak_1919
2R	10476565	10477529	965	10477275	81.00	14.83505	2.69541	11.45514	macs_yrk_ail_01_peak_1920
2R	10477675	10478774	1100	10477885	86.00	17.15152	2.85977	13.44680	macs_yrk_ail_01_peak_1921
2R	10479534	10480626	1093	10480525	59.00	5.60531	1.87572	3.59904	macs_yrk_ail_01_peak_1922
2R	10515566	10516050	485	10515897	62.00	3.20931	1.51967	1.60702	macs_yrk_ail_01_peak_1923
2R	10526532	10526738	207	10526554	53.00	4.24906	1.73483	2.44384	macs_yrk_ail_01_peak_1924
2R	10528572	10528771	200	10528724	54.00	4.51891	1.76695	2.66764	macs_yrk_ail_01_peak_1925
2R	10530490	10530726	237	10530578	55.00	5.07635	1.84077	3.13129	macs_yrk_ail_01_peak_1926
2R	10534064	10534269	206	10534135	54.00	4.78917	1.80790	2.89187	macs_yrk_ail_01_peak_1927
2R	10534658	10536526	1869	10535136	84.00	16.20986	2.79402	12.63805	macs_yrk_ail_01_peak_1928
2R	10537612	10538056	445	10537920	65.00	8.33381	2.16948	5.88682	macs_yrk_ail_01_peak_1929
2R	10538241	10538920	680	10538449	62.00	7.28577	2.07086	4.99474	macs_yrk_ail_01_peak_1930
2R	10540392	10541163	772	10541083	61.00	6.94953	2.03799	4.71004	macs_yrk_ail_01_peak_1931
2R	10541512	10543701	2190	10542029	99.00	23.73167	3.28709	19.15906	macs_yrk_ail_01_peak_1932
2R	10551723	10552154	432	10551976	65.00	4.11074	1.62580	2.34439	macs_yrk_ail_01_peak_1933
2R	10554115	10554497	383	10554272	68.00	9.43892	2.26809	6.82708	macs_yrk_ail_01_peak_1934
2R	10555239	10555547	309	10555374	72.00	10.99730	2.39957	8.15846	macs_yrk_ail_01_peak_1935
2R	10557605	10558443	839	10557716	76.00	12.64819	2.53106	9.57557	macs_yrk_ail_01_peak_1936
2R	10558518	10559169	652	10558905	73.00	11.40153	2.43244	8.50461	macs_yrk_ail_01_peak_1937
2R	10559441	10559931	491	10559777	61.00	6.94953	2.03799	4.71004	macs_yrk_ail_01_peak_1938
2R	10560214	10560630	417	10560343	53.00	4.50941	1.77503	2.65933	macs_yrk_ail_01_peak_1939
2R	10564303	10565369	1067	10564587	69.00	9.81958	2.30096	7.15137	macs_yrk_ail_01_peak_1940
2R	10565743	10566251	509	10565854	58.00	5.98142	1.93938	3.89090	macs_yrk_ail_01_peak_1941
2R	10566409	10566753	345	10566566	80.00	14.38707	2.66254	11.07238	macs_yrk_ail_01_peak_1942
2R	10566811	10568655	1845	10566976	75.00	12.22705	2.49819	9.21343	macs_yrk_ail_01_peak_1943
2R	10568736	10569210	475	10568917	74.00	11.81147	2.46531	8.85613	macs_yrk_ail_01_peak_1944
2R	10569319	10569609	291	10569461	72.00	10.99730	2.39957	8.15846	macs_yrk_ail_01_peak_1945
2R	10581142	10581868	727	10581367	59.00	6.29725	1.97225	4.15801	macs_yrk_ail_01_peak_1946
2R	10581988	10582539	552	10582253	79.00	13.94434	2.62967	10.69268	macs_yrk_ail_01_peak_1947
2R	10582990	10583736	747	10583312	63.00	7.62863	2.10374	5.28629	macs_yrk_ail_01_peak_1948
2R	10583968	10584746	779	10584468	62.00	7.28577	2.07086	4.99474	macs_yrk_ail_01_peak_1949
2R	10596463	10597022	560	10596714	58.00	5.98142	1.93938	3.89090	macs_yrk_ail_01_peak_1950
2R	10597879	10598363	485	10598071	62.00	7.28577	2.07086	4.99474	macs_yrk_ail_01_peak_1951
2R	10599125	10599397	273	10599267	53.00	4.50941	1.77503	2.65933	macs_yrk_ail_01_peak_1952
2R	10601645	10601963	319	10601722	67.00	9.06435	2.23522	6.50779	macs_yrk_ail_01_peak_1953
2R	10602106	10602459	354	10602124	53.00	4.50941	1.77503	2.65933	macs_yrk_ail_01_peak_1954
2R	10617504	10617784	281	10617624	58.00	5.98142	1.93938	3.89090	macs_yrk_ail_01_peak_1955
2R	10618123	10618789	667	10618552	67.00	9.06435	2.23522	6.50779	macs_yrk_ail_01_peak_1956
2R	10645234	10645768	535	10645614	70.00	8.24534	2.09554	5.84128	macs_yrk_ail_01_peak_1957
2R	10673286	10673637	352	10673442	56.00	5.37086	1.87364	3.37761	macs_yrk_ail_01_peak_1958
2R	10674623	10675698	1076	10675109	72.00	10.99730	2.39957	8.15846	macs_yrk_ail_01_peak_1959
2R	10693854	10694122	269	10693948	55.00	4.70998	1.78624	2.84738	macs_yrk_ail_01_peak_1960
2R	10731004	10731470	467	10731177	57.00	4.07364	1.67525	2.30963	macs_yrk_ail_01_peak_1961
2R	10731537	10731826	290	10731708	62.00	5.59090	1.84443	3.58601	macs_yrk_ail_01_peak_1962
2R	10772407	10772775	369	10772553	67.00	9.06435	2.23522	6.50779	macs_yrk_ail_01_peak_1963
2R	10772875	10773417	543	10773074	64.00	7.97800	2.13661	5.58381	macs_yrk_ail_01_peak_1964
2R	10781854	10782053	200	10781968	55.00	5.07635	1.84077	3.13129	macs_yrk_ail_01_peak_1965
2R	10782180	10782908	729	10782756	83.00	15.74651	2.76115	12.23995	macs_yrk_ail_01_peak_1966
2R	10805211	10805511	301	10805294	55.00	5.07635	1.84077	3.13129	macs_yrk_ail_01_peak_1967
2R	10806271	10806472	202	10806308	52.00	4.23719	1.74216	2.43335	macs_yrk_ail_01_peak_1968
2R	10806570	10807727	1158	10806780	75.00	12.22705	2.49819	9.21343	macs_yrk_ail_01_peak_1969
2R	10807823	10808579	757	10808468	81.00	14.83505	2.69541	11.45514	macs_yrk_ail_01_peak_1970
2R	10809260	10810350	1091	10809551	77.00	13.07484	2.56393	9.94367	macs_yrk_ail_01_peak_1971
2R	10810539	10811365	827	10811175	62.00	7.28577	2.07086	4.99474	macs_yrk_ail_01_peak_1972
2R	10812927	10813698	772	10813467	69.00	9.51013	2.26262	6.89626	macs_yrk_ail_01_peak_1973
2R	10819494	10819777	284	10819619	55.00	4.99321	1.82841	3.08405	macs_yrk_ail_01_peak_1974
2R	10821276	10821758	483	10821656	63.00	6.48940	1.95345	4.34147	macs_yrk_ail_01_peak_1975
2R	10871538	10872085	548	10871910	56.00	5.37086	1.87364	3.37761	macs_yrk_ail_01_peak_1976
2R	10872357	10872685	329	10872615	50.00	3.71585	1.67641	2.00472	macs_yrk_ail_01_peak_1977
2R	10874094	10875409	1316	10874911	88.00	18.11277	2.92551	14.27560	macs_yrk_ail_01_peak_1978
2R	10875879	10876081	203	10876011	55.00	4.96563	1.82430	3.05817	macs_yrk_ail_01_peak_1979
2R	10893666	10894325	660	10894275	70.00	8.82938	2.16597	6.32317	macs_yrk_ail_01_peak_1980
[truncated: 6,477 more rows]

## Sheet: MACS_peaks_Svb
# This file is generated by MACS version 2.1.1.20160309
# effective genome size = 1.20e+08
# band width = 300
# model fold = [5, 50]
# qvalue cutoff = 1.00e-01
# Larger dataset will be scaled towards smaller dataset.
# Range for calculating regional lambda is: 1000 bps and 10000 bps
# Broad region calling is off
# Paired-End mode is off
# tag size is determined as 40 bps
# total tags in treatment: 58900800
# tags after filtering in treatment: 15433491
# maximum duplicate tags at the same position in treatment = 1
# Redundant rate in treatment: 0.74
# total tags in control: 13322332
# tags after filtering in control: 11968890
# maximum duplicate tags at the same position in control = 1
# Redundant rate in control: 0.10
# d = 200
chr	start	end	length	abs_summit	pileup	-log10(pvalue)	fold_enrichment	-log10(qvalue)	name
211000022280655	170	393	224	197	110.12	6.56107	1.65855	4.48525	macs_svb_01_peak_1
211000022280655	592	1298	707	1148	124.08	8.01511	1.71346	5.80929	macs_svb_01_peak_2
211000022280655	1796	2061	266	1796	66.69	2.45797	1.41030	1.00188	macs_svb_01_peak_3
211000022280742	10637	10850	214	10659	43.43	5.64335	2.12089	3.66399	macs_svb_01_peak_4
2L	6249	6555	307	6384	72.90	10.62608	2.38382	8.23199	macs_svb_01_peak_5
2L	10134	10333	200	10246	72.90	8.35512	2.11138	6.12217	macs_svb_01_peak_6
2L	21684	21981	298	21811	67.47	4.46012	1.66999	2.63777	macs_svb_01_peak_7
2L	25278	25579	302	25410	57.39	8.58134	2.34490	6.33457	macs_svb_01_peak_8
2L	43800	44376	577	44123	71.35	14.66307	2.89389	12.03874	macs_svb_01_peak_9
2L	47159	47368	210	47159	75.22	2.56519	1.38591	1.09260	macs_svb_01_peak_10
2L	52976	53324	349	53106	83.76	10.61500	2.23041	8.22157	macs_svb_01_peak_11
2L	53733	54134	402	53990	46.53	6.75149	2.26898	4.65520	macs_svb_01_peak_12
2L	54659	55360	702	54990	145.80	42.36267	3.96748	38.55810	macs_svb_01_peak_13
2L	60791	60991	201	60931	71.35	5.84301	1.80868	3.84560	macs_svb_01_peak_14
2L	93675	94026	352	93737	86.86	10.05634	2.14287	7.70572	macs_svb_01_peak_15
2L	94786	95017	232	94944	58.16	6.17400	1.97212	4.13408	macs_svb_01_peak_16
2L	114557	114837	281	114675	100.82	18.07708	2.73701	15.28464	macs_svb_01_peak_17
2L	117831	118062	232	117947	71.35	10.85837	2.40997	8.45320	macs_svb_01_peak_18
2L	131629	132033	405	131794	139.59	18.36008	2.32769	15.55243	macs_svb_01_peak_19
2L	135395	135799	405	135665	92.29	13.78431	2.42680	11.21064	macs_svb_01_peak_20
2L	168429	168628	200	168492	59.71	5.90956	1.94100	3.90705	macs_svb_01_peak_21
2L	171152	171415	264	171286	59.71	5.64231	1.90328	3.66399	macs_svb_01_peak_22
2L	171965	172175	211	172079	55.06	5.87520	1.96156	3.87533	macs_svb_01_peak_23
2L	172415	172781	367	172584	63.59	9.40056	2.36255	7.09162	macs_svb_01_peak_24
2L	174404	174796	393	174620	96.94	12.64339	2.28830	10.13074	macs_svb_01_peak_25
2L	176594	176810	217	176667	69.02	11.24997	2.48125	8.82065	macs_svb_01_peak_26
2L	203621	203829	209	203698	84.53	10.42109	2.19310	8.04772	macs_svb_01_peak_27
2L	206425	206640	216	206566	71.35	7.44198	1.99854	5.29038	macs_svb_01_peak_28
2L	231619	231925	307	231742	49.63	7.93907	2.41706	5.73732	macs_svb_01_peak_29
2L	245413	245718	306	245530	100.82	9.36170	1.95802	7.05492	macs_svb_01_peak_30
2L	245974	246263	290	246109	117.88	14.51822	2.24298	11.90006	macs_svb_01_peak_31
2L	267517	267885	369	267688	120.20	42.68308	4.67972	38.86761	macs_svb_01_peak_32
2L	283274	283475	202	283365	110.90	14.34937	2.29300	11.74313	macs_svb_01_peak_33
2L	297410	297772	363	297637	141.92	29.49524	3.06693	26.20502	macs_svb_01_peak_34
2L	303856	304276	421	304115	67.47	7.87760	2.10030	5.68507	macs_svb_01_peak_35
2L	305265	305536	272	305513	64.37	3.48469	1.55637	1.81909	macs_svb_01_peak_36
2L	307752	307991	240	307893	62.82	6.52233	1.99427	4.44899	macs_svb_01_peak_37
2L	309865	310082	218	309966	85.31	4.17765	1.54119	2.39616	macs_svb_01_peak_38
2L	366900	367407	508	367252	47.31	7.13875	2.30600	5.00864	macs_svb_01_peak_39
2L	368359	368597	239	368525	41.88	3.77686	1.81685	2.06385	macs_svb_01_peak_40
2L	374463	374674	212	374508	44.20	6.00363	2.15791	3.97766	macs_svb_01_peak_41
2L	378858	379091	234	378959	55.84	10.02927	2.63134	7.68036	macs_svb_01_peak_42
2L	382900	383138	239	382986	60.49	12.90769	2.93535	10.37835	macs_svb_01_peak_43
2L	389309	389631	323	389449	90.74	25.56789	3.75964	22.43825	macs_svb_01_peak_44
2L	390555	390879	325	390710	68.25	17.05865	3.30555	14.31155	macs_svb_01_peak_45
2L	435574	435813	240	435711	62.04	8.96141	2.29909	6.68237	macs_svb_01_peak_46
2L	437596	437920	325	437751	63.59	13.04400	2.87844	10.50817	macs_svb_01_peak_47
2L	442064	442276	213	442154	95.39	15.59320	2.56352	12.91836	macs_svb_01_peak_48
2L	458731	459033	303	458894	46.53	6.08853	2.15072	4.05661	macs_svb_01_peak_49
2L	465653	465863	211	465782	59.71	7.56904	2.17615	5.39636	macs_svb_01_peak_50
2L	470655	470892	238	470755	118.65	24.17712	2.99134	21.10926	macs_svb_01_peak_51
2L	471196	471438	243	471365	140.37	29.92848	3.10018	26.61619	macs_svb_01_peak_52
2L	472277	472678	402	472545	148.90	35.08377	3.36096	31.56075	macs_svb_01_peak_53
2L	488363	488583	221	488454	90.74	13.42693	2.42943	10.87053	macs_svb_01_peak_54
2L	505777	506054	278	505890	57.39	10.18769	2.58812	7.82610	macs_svb_01_peak_55
2L	509938	510142	205	510055	58.16	8.91376	2.36654	6.63690	macs_svb_01_peak_56
2L	512139	512491	353	512316	98.49	28.38443	3.83540	25.14102	macs_svb_01_peak_57
2L	513348	513571	224	513439	61.27	9.59782	2.41340	7.27689	macs_svb_01_peak_58
2L	516118	516348	231	516224	95.39	23.72849	3.39395	20.67959	macs_svb_01_peak_59
2L	520724	521116	393	520860	124.86	28.14975	3.22712	24.91383	macs_svb_01_peak_60
2L	526296	526520	225	526421	86.08	13.55898	2.47956	10.99574	macs_svb_01_peak_61
2L	540501	541360	860	540932	206.29	72.04371	4.74558	67.10641	macs_svb_01_peak_62
2L	588624	588862	239	588772	50.41	8.35181	2.45408	6.11929	macs_svb_01_peak_63
2L	598722	599063	342	598910	48.08	7.53466	2.34302	5.36438	macs_svb_01_peak_64
2L	679307	679667	361	679417	49.63	7.93907	2.41706	5.73732	macs_svb_01_peak_65
2L	679915	680315	401	680145	90.74	30.39741	4.37915	27.06570	macs_svb_01_peak_66
2L	705248	705679	432	705402	49.63	7.93907	2.41706	5.73732	macs_svb_01_peak_67
2L	715423	715667	245	715497	96.16	17.21827	2.69899	14.46463	macs_svb_01_peak_68
2L	832962	833161	200	833044	66.69	7.84366	2.11544	5.65385	macs_svb_01_peak_69
2L	845405	845667	263	845518	110.90	28.02802	3.49683	24.79717	macs_svb_01_peak_70
2L	846200	846440	241	846335	120.20	30.44802	3.48289	27.11399	macs_svb_01_peak_71
2L	855377	855642	266	855548	140.37	33.83354	3.38850	30.36182	macs_svb_01_peak_72
2L	865896	866163	268	866017	141.14	32.40225	3.26017	28.99272	macs_svb_01_peak_73
2L	867392	867631	240	867546	114.00	18.98968	2.60536	16.15471	macs_svb_01_peak_74
2L	1006573	1006773	201	1006579	38.00	3.98604	1.86175	2.22557	macs_svb_01_peak_75
2L	1075846	1076082	237	1075937	132.61	32.05160	3.39636	28.65448	macs_svb_01_peak_76
2L	1097598	1097907	310	1097775	58.94	7.16229	2.14068	5.03016	macs_svb_01_peak_77
2L	1129007	1129318	312	1129181	117.88	20.09939	2.67744	17.21248	macs_svb_01_peak_78
2L	1164197	1164533	337	1164364	145.02	36.49200	3.49333	32.91154	macs_svb_01_peak_79
2L	1177470	1177751	282	1177645	99.27	9.49483	1.96600	7.18028	macs_svb_01_peak_80
2L	1203844	1204070	227	1203934	44.98	5.97459	2.18952	3.96566	macs_svb_01_peak_81
2L	1401503	1401748	246	1401693	49.63	5.05963	1.93108	3.14865	macs_svb_01_peak_82
2L	1404007	1404228	222	1404172	48.86	4.04626	1.78062	2.27835	macs_svb_01_peak_83
2L	1415085	1415324	240	1415240	68.25	9.20503	2.24676	6.90755	macs_svb_01_peak_84
2L	1422881	1423080	200	1422996	85.31	14.61167	2.61218	11.98999	macs_svb_01_peak_85
2L	1426817	1427079	263	1426944	99.27	26.66224	3.60668	23.48755	macs_svb_01_peak_86
2L	1427891	1428126	236	1428015	76.00	11.83665	2.43672	9.37393	macs_svb_01_peak_87
2L	1428379	1428623	245	1428490	79.10	13.08224	2.53489	10.54492	macs_svb_01_peak_88
2L	1439236	1439464	229	1439350	58.16	6.36145	1.99877	4.30693	macs_svb_01_peak_89
2L	1440060	1440386	327	1440191	114.00	28.68289	3.44313	25.42518	macs_svb_01_peak_90
2L	1445211	1445440	230	1445300	51.96	6.09662	2.08502	4.06425	macs_svb_01_peak_91
2L	1451530	1451780	251	1451628	45.76	5.89441	2.14474	3.89320	macs_svb_01_peak_92
2L	1452521	1453308	788	1452680	57.39	11.41935	2.78038	8.98087	macs_svb_01_peak_93
2L	1456375	1456581	207	1456514	63.59	13.23728	2.90694	10.69261	macs_svb_01_peak_94
2L	1463518	1463766	249	1463651	59.71	8.55217	2.31735	6.30703	macs_svb_01_peak_95
2L	1473509	1473758	250	1473662	77.55	19.53734	3.38584	16.67528	macs_svb_01_peak_96
2L	1474283	1474483	201	1474378	51.96	8.05555	2.40725	5.84553	macs_svb_01_peak_97
2L	1534149	1534455	307	1534363	50.41	8.35181	2.45408	6.11929	macs_svb_01_peak_98
2L	1555279	1555542	264	1555362	73.67	4.95684	1.69713	3.05499	macs_svb_01_peak_99
2L	1555614	1556300	687	1556189	48.08	7.53466	2.34302	5.36438	macs_svb_01_peak_100
2L	1557088	1557323	236	1557196	50.41	8.35181	2.45408	6.11929	macs_svb_01_peak_101
2L	1558028	1558237	210	1558119	53.51	9.59969	2.59574	7.27838	macs_svb_01_peak_102
2L	1560017	1560267	251	1560133	47.31	7.13875	2.30600	5.00864	macs_svb_01_peak_103
2L	1561832	1562054	223	1561948	56.61	10.95322	2.74345	8.54254	macs_svb_01_peak_104
2L	1568725	1569247	523	1568896	79.88	10.74995	2.29767	8.34985	macs_svb_01_peak_105
2L	1579248	1579607	360	1579431	81.43	22.01973	3.58387	19.04789	macs_svb_01_peak_106
2L	1583840	1584121	282	1584003	41.10	4.95104	2.00983	3.04975	macs_svb_01_peak_107
2L	1589951	1590158	208	1590064	54.29	7.84873	2.28454	5.65832	macs_svb_01_peak_108
2L	1590228	1590513	286	1590323	114.78	42.11072	4.86454	38.32086	macs_svb_01_peak_109
2L	1611171	1611409	239	1611287	147.35	21.33441	2.44798	18.39546	macs_svb_01_peak_110
2L	1620726	1621078	353	1620964	70.57	16.83697	3.22686	14.10247	macs_svb_01_peak_111
2L	1627384	1627759	376	1627492	66.69	9.65889	2.35049	7.33073	macs_svb_01_peak_112
2L	1629645	1629852	208	1629682	62.04	10.79681	2.55434	8.39449	macs_svb_01_peak_113
2L	1632663	1632921	259	1632834	157.43	29.48767	2.85974	26.19810	macs_svb_01_peak_114
2L	1637336	1637653	318	1637514	103.92	22.96340	3.15451	19.95116	macs_svb_01_peak_115
2L	1638690	1638890	201	1638807	138.82	16.51458	2.21932	13.79614	macs_svb_01_peak_116
2L	1649342	1649922	581	1649776	103.92	19.10482	2.78891	16.26547	macs_svb_01_peak_117
2L	1656114	1656313	200	1656242	72.90	7.70684	2.03465	5.52612	macs_svb_01_peak_118
2L	1658110	1658481	372	1658357	81.43	13.22014	2.52850	10.67663	macs_svb_01_peak_119
2L	1665223	1665511	289	1665290	58.16	7.39772	2.14672	5.24935	macs_svb_01_peak_120
2L	1701345	1701569	225	1701518	55.06	4.11370	1.69883	2.33886	macs_svb_01_peak_121
2L	1727807	1728127	321	1727950	123.31	22.47079	2.77470	19.48015	macs_svb_01_peak_122
2L	1737016	1737303	288	1737165	100.04	17.15989	2.63128	14.40817	macs_svb_01_peak_123
2L	1738124	1738504	381	1738253	96.16	22.36953	3.21734	19.38250	macs_svb_01_peak_124
2L	1738697	1738918	222	1738790	72.12	10.25305	2.31401	7.88871	macs_svb_01_peak_125
2L	1847056	1847269	214	1847156	44.98	4.94771	1.99912	3.04975	macs_svb_01_peak_126
2L	1919057	1919265	209	1919119	54.29	6.82210	2.12638	4.72130	macs_svb_01_peak_127
2L	1931650	1931862	213	1931772	52.73	6.78260	2.17023	4.68460	macs_svb_01_peak_128
2L	1959515	1959741	227	1959648	63.59	14.41506	3.08343	11.80248	macs_svb_01_peak_129
2L	1986870	1987089	220	1987062	76.78	3.88112	1.55552	2.15590	macs_svb_01_peak_130
2L	2012731	2012995	265	2012872	63.59	8.40437	2.22732	6.16728	macs_svb_01_peak_131
2L	2015325	2015528	204	2015461	45.76	5.17858	2.01532	3.25694	macs_svb_01_peak_132
2L	2032073	2032336	264	2032162	72.12	18.32255	3.35426	15.51625	macs_svb_01_peak_133
2L	2147276	2147560	285	2147391	131.06	15.66677	2.20103	12.98819	macs_svb_01_peak_134
2L	2161960	2162210	251	2162058	113.23	13.10546	2.15519	10.56677	macs_svb_01_peak_135
2L	2165507	2165762	256	2165606	62.04	5.35158	1.81361	3.40500	macs_svb_01_peak_136
2L	2169659	2169927	269	2169740	56.61	3.12859	1.55710	1.52082	macs_svb_01_peak_137
2L	2173587	2173899	313	2173726	133.39	22.15234	2.63507	19.17497	macs_svb_01_peak_138
2L	2179508	2179796	289	2179646	127.18	29.68475	3.28341	26.38732	macs_svb_01_peak_139
2L	2202241	2202495	255	2202376	165.96	28.80101	2.74605	25.53864	macs_svb_01_peak_140
2L	2221540	2221914	375	2221737	124.08	26.46630	3.07026	23.30086	macs_svb_01_peak_141
2L	2332954	2333186	233	2333068	65.14	15.45328	3.15747	12.78471	macs_svb_01_peak_142
2L	2380841	2381096	256	2380989	190.00	51.84126	3.77472	47.68362	macs_svb_01_peak_143
2L	2413126	2413381	256	2413231	44.20	4.58334	1.89934	2.74814	macs_svb_01_peak_144
2L	2420527	2420797	271	2420661	99.27	22.53130	3.17297	19.53749	macs_svb_01_peak_145
2L	2426490	2426807	318	2426640	103.14	28.94812	3.74078	25.68029	macs_svb_01_peak_146
2L	2437657	2438159	503	2437800	82.20	25.25028	3.97193	22.13329	macs_svb_01_peak_147
2L	2438432	2438671	240	2438522	41.10	4.95104	2.00983	3.04975	macs_svb_01_peak_148
2L	2452040	2452411	372	2452261	72.90	13.30471	2.71685	10.75729	macs_svb_01_peak_149
2L	2473474	2473744	271	2473601	52.73	9.20177	2.56514	6.90445	macs_svb_01_peak_150
2L	2474008	2474396	389	2474294	45.76	6.37306	2.23196	4.31140	macs_svb_01_peak_151
2L	2477269	2477504	236	2477411	46.53	6.75149	2.26898	4.65520	macs_svb_01_peak_152
2L	2528193	2528400	208	2528300	50.41	8.35181	2.45408	6.11929	macs_svb_01_peak_153
2L	2636677	2636934	258	2636815	62.82	12.59990	2.84896	10.08865	macs_svb_01_peak_154
2L	2724514	2724753	240	2724683	67.47	12.77921	2.73879	10.25976	macs_svb_01_peak_155
2L	2726673	2726906	234	2726725	45.76	6.34293	2.22644	4.28987	macs_svb_01_peak_156
2L	2730377	2730651	275	2730624	40.33	3.88885	1.82862	2.16306	macs_svb_01_peak_157
2L	2733261	2733487	227	2733429	56.61	5.99954	1.98664	3.97766	macs_svb_01_peak_158
2L	2734241	2734559	319	2734425	66.69	14.64906	3.03561	12.02533	macs_svb_01_peak_159
2L	2734931	2735132	202	2735018	44.20	4.70809	1.92195	2.85059	macs_svb_01_peak_160
2L	2751915	2752116	202	2752077	114.78	4.06673	1.44720	2.29707	macs_svb_01_peak_161
2L	2754367	2754593	227	2754522	100.04	8.34305	1.85533	6.11610	macs_svb_01_peak_162
2L	2754709	2754915	207	2754820	114.78	12.91912	2.14321	10.38956	macs_svb_01_peak_163
2L	2765788	2766090	303	2766035	100.04	9.44883	1.95060	7.13689	macs_svb_01_peak_164
2L	2781550	2781885	336	2781827	58.94	9.44423	2.47682	7.13255	macs_svb_01_peak_165
2L	2785710	2785968	259	2785851	58.94	10.15020	2.58358	7.79090	macs_svb_01_peak_166
2L	2787844	2788169	326	2787988	47.31	7.13875	2.30600	5.00864	macs_svb_01_peak_167
2L	2803573	2803776	204	2803628	52.73	5.72489	2.00205	3.73840	macs_svb_01_peak_168
2L	2830340	2830580	241	2830489	107.02	14.28572	2.29832	11.68206	macs_svb_01_peak_169
2L	2858390	2858647	258	2858511	65.92	4.61939	1.71586	2.77031	macs_svb_01_peak_170
2L	2883022	2883375	354	2883192	124.08	19.06815	2.50165	16.23028	macs_svb_01_peak_171
2L	2888130	2888435	306	2888247	152.00	23.08952	2.50821	20.07129	macs_svb_01_peak_172
2L	2888832	2889147	316	2888999	140.37	13.68049	2.01954	11.11166	macs_svb_01_peak_173
2L	2905931	2906161	231	2906103	51.18	5.34252	1.93417	3.39633	macs_svb_01_peak_174
2L	2906493	2906733	241	2906596	54.29	6.30600	2.04763	4.25646	macs_svb_01_peak_175
2L	2919496	2919702	207	2919578	47.31	7.13875	2.30600	5.00864	macs_svb_01_peak_176
2L	2936019	2936510	492	2936165	43.43	5.64335	2.12089	3.66399	macs_svb_01_peak_177
2L	2972580	2972821	242	2972703	98.49	15.86857	2.55103	13.18192	macs_svb_01_peak_178
2L	2987827	2988046	220	2987924	95.39	14.62619	2.47149	12.00330	macs_svb_01_peak_179
2L	3007292	3007555	264	3007450	41.10	4.95104	2.00983	3.04975	macs_svb_01_peak_180
2L	3092577	3092817	241	3092748	72.12	12.69141	2.61153	10.17535	macs_svb_01_peak_181
2L	3105965	3106222	258	3106042	48.86	4.93632	1.93246	3.04975	macs_svb_01_peak_182
2L	3107142	3107435	294	3107266	81.43	12.27263	2.42438	9.78025	macs_svb_01_peak_183
2L	3121433	3121701	269	3121503	74.45	9.59358	2.21910	7.27289	macs_svb_01_peak_184
2L	3140947	3141146	200	3141061	47.31	6.01162	2.10945	3.98525	macs_svb_01_peak_185
2L	3144417	3144658	242	3144470	89.96	6.63956	1.78352	4.55925	macs_svb_01_peak_186
2L	3146517	3146718	202	3146610	75.22	7.88100	2.00592	5.68818	macs_svb_01_peak_187
2L	3278978	3279189	212	3279022	41.10	4.95104	2.00983	3.04975	macs_svb_01_peak_188
2L	3301985	3302533	549	3302208	141.92	33.22736	3.33923	29.77997	macs_svb_01_peak_189
2L	3339277	3339479	203	3339328	61.27	6.76531	2.02161	4.66828	macs_svb_01_peak_190
2L	3348167	3348421	255	3348292	104.69	29.08875	3.74803	25.81435	macs_svb_01_peak_191
2L	3348603	3348871	269	3348755	53.51	7.01029	2.18042	4.89489	macs_svb_01_peak_192
2L	3354405	3354930	526	3354791	90.74	16.08640	2.69809	13.38612	macs_svb_01_peak_193
2L	3355034	3355304	271	3355161	103.14	30.82129	3.94482	27.47418	macs_svb_01_peak_194
2L	3356816	3357181	366	3357095	58.16	5.72614	1.90850	3.73899	macs_svb_01_peak_195
2L	3376761	3377022	262	3376902	97.71	20.56269	3.02806	17.65481	macs_svb_01_peak_196
2L	3412109	3412343	235	3412175	44.98	6.00363	2.19493	3.97766	macs_svb_01_peak_197
2L	3470029	3470232	204	3470128	76.00	10.81264	2.31929	8.40980	macs_svb_01_peak_198
2L	3507519	3507840	322	3507676	116.33	37.92728	4.31350	34.29224	macs_svb_01_peak_199
2L	3534546	3534815	270	3534638	97.71	25.51974	3.55089	22.39198	macs_svb_01_peak_200
2L	3535488	3535808	321	3535615	65.14	9.77055	2.36226	7.43541	macs_svb_01_peak_201
2L	3536712	3537124	413	3537035	57.39	9.11432	2.42475	6.82626	macs_svb_01_peak_202
2L	3539279	3539513	235	3539416	104.69	10.14759	1.99423	7.78849	macs_svb_01_peak_203
2L	3548479	3548684	206	3548525	43.43	5.64335	2.12089	3.66399	macs_svb_01_peak_204
2L	3550645	3550870	226	3550806	51.18	8.77277	2.49110	6.50458	macs_svb_01_peak_205
2L	3568079	3568302	224	3568202	44.20	6.00363	2.15791	3.97766	macs_svb_01_peak_206
2L	3569595	3570117	523	3569713	82.20	24.90572	3.92474	21.80634	macs_svb_01_peak_207
2L	3570780	3571163	384	3570964	49.63	6.02611	2.09227	3.99892	macs_svb_01_peak_208
2L	3574022	3574250	229	3574124	81.43	15.16967	2.74763	12.52030	macs_svb_01_peak_209
2L	3587433	3587699	267	3587567	64.37	7.67323	2.10863	5.49462	macs_svb_01_peak_210
2L	3588431	3588675	245	3588526	112.45	30.81756	3.70750	27.47070	macs_svb_01_peak_211
2L	3600930	3601136	207	3601094	51.18	7.99039	2.36126	5.78569	macs_svb_01_peak_212
2L	3648201	3648422	222	3648334	79.88	13.81066	2.64307	11.23598	macs_svb_01_peak_213
2L	3655635	3655931	297	3655781	148.90	44.75812	4.09559	40.86241	macs_svb_01_peak_214
2L	3658110	3658598	489	3658251	68.25	17.05865	3.30555	14.31155	macs_svb_01_peak_215
2L	3675865	3676136	272	3675981	82.98	25.25028	4.00895	22.13329	macs_svb_01_peak_216
2L	3692076	3692309	234	3692115	58.16	7.16229	2.11298	5.03016	macs_svb_01_peak_217
2L	3701199	3701414	216	3701250	38.00	3.98604	1.86175	2.22557	macs_svb_01_peak_218
2L	3712472	3712748	277	3712561	54.29	7.14975	2.17661	5.01910	macs_svb_01_peak_219
2L	3719563	3719785	223	3719634	55.06	10.53570	2.67620	8.14772	macs_svb_01_peak_220
2L	3728594	3728829	236	3728683	48.86	7.53466	2.38004	5.36438	macs_svb_01_peak_221
2L	3737723	3738002	280	3737850	65.92	15.45328	3.19449	12.78471	macs_svb_01_peak_222
2L	3740442	3740665	224	3740507	48.08	7.53466	2.34302	5.36438	macs_svb_01_peak_223
2L	3742282	3742483	202	3742398	43.43	5.64335	2.12089	3.66399	macs_svb_01_peak_224
2L	3752444	3752644	201	3752510	41.10	4.95104	2.00983	3.04975	macs_svb_01_peak_225
2L	3768790	3769041	252	3768864	62.82	7.50286	2.12722	5.34689	macs_svb_01_peak_226
2L	3769699	3770126	428	3769938	122.53	44.13742	4.77692	40.26820	macs_svb_01_peak_227
2L	3773291	3773497	207	3773406	84.53	14.95457	2.67284	12.31426	macs_svb_01_peak_228
2L	3775981	3776303	323	3776148	60.49	9.24725	2.39075	6.94636	macs_svb_01_peak_229
2L	3776516	3777255	740	3776809	98.49	31.76520	4.23363	28.37865	macs_svb_01_peak_230
2L	3777537	3777775	239	3777598	57.39	4.63944	1.76933	2.78750	macs_svb_01_peak_231
2L	3779037	3779434	398	3779171	66.69	13.61652	2.88798	11.05095	macs_svb_01_peak_232
2L	3788699	3788902	204	3788765	55.06	8.58143	2.36946	6.33463	macs_svb_01_peak_233
2L	3789058	3790296	1239	3789876	117.88	28.57660	3.39652	25.32388	macs_svb_01_peak_234
2L	3802791	3803119	329	3803110	94.61	3.76010	1.47097	2.04918	macs_svb_01_peak_235
2L	3804631	3804870	240	3804795	150.45	38.84228	3.58886	35.17618	macs_svb_01_peak_236
2L	3805036	3805487	452	3805212	87.63	14.71280	2.60074	12.08674	macs_svb_01_peak_237
2L	3827770	3828112	343	3827941	59.71	12.41897	2.89833	9.91654	macs_svb_01_peak_238
2L	3831849	3832067	219	3831912	72.90	12.39526	2.60205	9.89730	macs_svb_01_peak_239
2L	3832414	3832656	243	3832542	143.47	35.16553	3.43976	31.63795	macs_svb_01_peak_240
2L	3841038	3841271	234	3841115	73.67	16.58248	3.11141	13.85804	macs_svb_01_peak_241
2L	3841823	3842027	205	3841922	51.96	8.77277	2.52812	6.50458	macs_svb_01_peak_242
2L	3844876	3845156	281	3844985	73.67	18.43431	3.36369	15.62376	macs_svb_01_peak_243
2L	3851007	3851642	636	3851557	83.76	25.87623	4.04597	22.73368	macs_svb_01_peak_244
2L	3852217	3852443	227	3852285	65.14	15.45328	3.15747	12.78471	macs_svb_01_peak_245
2L	3854680	3855051	372	3854889	41.88	4.95104	2.04685	3.04975	macs_svb_01_peak_246
2L	3858687	3858923	237	3858731	51.18	8.33486	2.41816	6.10822	macs_svb_01_peak_247
2L	3862278	3862544	267	3862433	71.35	8.73998	2.15319	6.48255	macs_svb_01_peak_248
2L	3882250	3882486	237	3882389	68.25	17.05865	3.30555	14.31155	macs_svb_01_peak_249
2L	3889049	3889270	222	3889178	47.31	6.86155	2.25731	4.75726	macs_svb_01_peak_250
2L	3896299	3896573	275	3896448	58.94	11.93730	2.86131	9.46197	macs_svb_01_peak_251
2L	3896837	3897256	420	3897009	55.06	10.53570	2.67620	8.14772	macs_svb_01_peak_252
2L	3902780	3902993	214	3902951	47.31	7.13875	2.30600	5.00864	macs_svb_01_peak_253
2L	3959794	3960042	249	3959883	64.37	14.93090	3.12045	12.29205	macs_svb_01_peak_254
2L	4014549	4014796	248	4014611	52.73	9.20177	2.56514	6.90445	macs_svb_01_peak_255
2L	4019234	4019434	201	4019313	58.16	11.93730	2.82429	9.46197	macs_svb_01_peak_256
2L	4020872	4021157	286	4021015	44.20	6.00363	2.15791	3.97766	macs_svb_01_peak_257
2L	4025034	4025390	357	4025211	91.51	31.06257	4.41617	27.70427	macs_svb_01_peak_258
2L	4027592	4027844	253	4027687	55.06	10.53570	2.67620	8.14772	macs_svb_01_peak_259
2L	4030512	4031127	616	4030926	83.76	18.22057	3.07085	15.41880	macs_svb_01_peak_260
2L	4031749	4032104	356	4031940	92.29	10.06029	2.07303	7.70947	macs_svb_01_peak_261
2L	4033612	4033829	218	4033674	47.31	7.13875	2.30600	5.00864	macs_svb_01_peak_262
2L	4035341	4035567	227	4035466	57.39	9.72152	2.51673	7.39053	macs_svb_01_peak_263
2L	4039740	4039945	206	4039789	43.43	5.59395	2.11163	3.62773	macs_svb_01_peak_264
2L	4040794	4041023	230	4040838	43.43	5.64335	2.12089	3.66399	macs_svb_01_peak_265
2L	4041677	4042005	329	4041839	51.18	8.73600	2.48495	6.47889	macs_svb_01_peak_266
2L	4042792	4043393	602	4043212	85.31	6.30208	1.76136	4.25314	macs_svb_01_peak_267
2L	4046564	4046974	411	4046785	53.51	8.96133	2.49134	6.68230	macs_svb_01_peak_268
2L	4053470	4053988	519	4053649	125.63	47.43270	5.02513	43.43465	macs_svb_01_peak_269
2L	4055491	4055724	234	4055628	51.96	8.72186	2.51948	6.46641	macs_svb_01_peak_270
2L	4056715	4056936	222	4056891	62.82	9.22212	2.36358	6.92247	macs_svb_01_peak_271
2L	4060333	4060550	218	4060505	40.33	3.35048	1.72195	1.71439	macs_svb_01_peak_272
2L	4063560	4063814	255	4063635	65.92	14.61683	3.06966	11.99463	macs_svb_01_peak_273
2L	4065273	4065529	257	4065399	69.80	17.60623	3.37960	14.83154	macs_svb_01_peak_274
2L	4078775	4079065	291	4078914	55.06	10.53570	2.67620	8.14772	macs_svb_01_peak_275
2L	4080920	4081138	219	4081020	86.86	14.19940	2.56894	11.60008	macs_svb_01_peak_276
2L	4082142	4082347	206	4082307	51.96	6.84280	2.20664	4.73976	macs_svb_01_peak_277
2L	4085760	4086021	262	4085883	49.63	7.93907	2.41706	5.73732	macs_svb_01_peak_278
2L	4091954	4092252	299	4092111	47.31	7.13875	2.30600	5.00864	macs_svb_01_peak_279
2L	4112199	4112465	267	4112329	79.88	22.06766	3.67627	19.09404	macs_svb_01_peak_280
2L	4114621	4114827	207	4114724	62.82	13.50319	2.98488	10.94316	macs_svb_01_peak_281
2L	4119026	4119330	305	4119195	82.20	24.31709	3.84494	21.24209	macs_svb_01_peak_282
2L	4125068	4125270	203	4125153	57.39	9.30343	2.45328	6.99970	macs_svb_01_peak_283
2L	4146422	4146621	200	4146512	51.96	8.77277	2.52812	6.50458	macs_svb_01_peak_284
2L	4218883	4219097	215	4219053	49.63	7.07177	2.26850	4.95211	macs_svb_01_peak_285
2L	4220810	4221033	224	4220986	52.73	5.20069	1.91911	3.27728	macs_svb_01_peak_286
2L	4227402	4227632	231	4227538	107.80	19.03346	2.71991	16.19693	macs_svb_01_peak_287
2L	4286228	4286521	294	4286367	74.45	12.77607	2.59633	10.25698	macs_svb_01_peak_288
2L	4313801	4314044	244	4313973	53.51	9.63868	2.60216	7.31134	macs_svb_01_peak_289
2L	4345577	4345825	249	4345643	48.08	4.24322	1.78609	2.45461	macs_svb_01_peak_290
2L	4366603	4366844	242	4366665	47.31	4.98178	1.93225	3.07717	macs_svb_01_peak_291
2L	4367042	4367250	209	4367152	44.20	3.84766	1.76579	2.12667	macs_svb_01_peak_292
2L	4386977	4387233	257	4387092	141.92	24.14605	2.69659	21.07973	macs_svb_01_peak_293
2L	4448851	4449190	340	4449015	120.98	17.75195	2.46226	14.97139	macs_svb_01_peak_294
2L	4458449	4458740	292	4458563	125.63	22.88563	2.78805	19.87599	macs_svb_01_peak_295
2L	4569967	4570173	207	4570061	44.20	6.00363	2.15791	3.97766	macs_svb_01_peak_296
2L	4573417	4573694	278	4573556	54.29	10.08337	2.63918	7.72731	macs_svb_01_peak_297
2L	4573817	4574094	278	4573911	53.51	9.63868	2.60216	7.31134	macs_svb_01_peak_298
2L	4579053	4579333	281	4579170	68.25	17.05865	3.30555	14.31155	macs_svb_01_peak_299
2L	4583416	4583635	220	4583543	75.22	18.66050	3.31412	15.84161	macs_svb_01_peak_300
2L	4627327	4627541	215	4627456	47.31	7.13875	2.30600	5.00864	macs_svb_01_peak_301
2L	4726013	4726283	271	4726124	46.53	6.75149	2.26898	4.65520	macs_svb_01_peak_302
2L	4790708	4790964	257	4790833	49.63	7.90451	2.41109	5.71012	macs_svb_01_peak_303
2L	4798698	4799241	544	4799046	96.94	30.07916	4.11856	26.76167	macs_svb_01_peak_304
2L	4812391	4812626	236	4812524	108.57	11.52050	2.07523	9.07345	macs_svb_01_peak_305
2L	4837809	4838386	578	4838083	200.08	31.67274	2.59797	28.29197	macs_svb_01_peak_306
2L	4838446	4838841	396	4838699	100.82	15.86770	2.53276	13.18121	macs_svb_01_peak_307
2L	4850420	4850700	281	4850570	133.39	29.05505	3.13992	25.78334	macs_svb_01_peak_308
2L	4856220	4856441	222	4856331	80.65	22.11428	3.63875	19.13878	macs_svb_01_peak_309
2L	4875875	4876184	310	4875933	59.71	4.81156	1.78572	2.94404	macs_svb_01_peak_310
2L	4877610	4877855	246	4877695	56.61	8.41518	2.34770	6.17768	macs_svb_01_peak_311
2L	4895779	4895981	203	4895920	57.39	6.12394	1.98464	4.08938	macs_svb_01_peak_312
2L	4903813	4904031	219	4903944	64.37	13.87223	2.96318	11.29458	macs_svb_01_peak_313
2L	4906879	4907206	328	4907052	110.12	42.28695	5.02364	38.48928	macs_svb_01_peak_314
2L	4908014	4908713	700	4908138	98.49	30.46475	4.07747	27.12993	macs_svb_01_peak_315
2L	4915771	4916064	294	4915908	60.49	12.90769	2.93535	10.37835	macs_svb_01_peak_316
2L	4930634	4930874	241	4930686	54.29	10.08337	2.63918	7.72731	macs_svb_01_peak_317
2L	4945295	4945605	311	4945476	134.94	40.18469	4.04582	36.46764	macs_svb_01_peak_318
2L	4999711	4999921	211	4999816	88.41	11.88433	2.29253	9.41919	macs_svb_01_peak_319
2L	5020296	5020504	209	5020377	39.55	3.84124	1.84324	2.12089	macs_svb_01_peak_320
2L	5026600	5026900	301	5026719	41.88	4.01865	1.86425	2.25400	macs_svb_01_peak_321
2L	5054917	5055156	240	5055061	138.82	20.34581	2.47027	17.44918	macs_svb_01_peak_322
2L	5059843	5060167	325	5059872	69.80	4.49862	1.66972	2.67113	macs_svb_01_peak_323
2L	5061144	5061580	437	5061234	94.61	20.38478	3.06648	17.48661	macs_svb_01_peak_324
2L	5079667	5079903	237	5079746	62.04	9.95269	2.43590	7.60831	macs_svb_01_peak_325
2L	5080178	5080480	303	5080361	65.92	11.12852	2.57380	8.70468	macs_svb_01_peak_326
2L	5084734	5084950	217	5084901	42.65	4.31896	1.89797	2.51127	macs_svb_01_peak_327
2L	5085342	5085674	333	5085403	55.84	9.02166	2.47117	6.73882	macs_svb_01_peak_328
2L	5086367	5086588	222	5086457	65.92	11.12852	2.57380	8.70468	macs_svb_01_peak_329
2L	5087154	5087470	317	5087308	115.55	35.25515	4.07523	31.72295	macs_svb_01_peak_330
2L	5093629	5093941	313	5093750	97.71	6.88959	1.75649	4.78258	macs_svb_01_peak_331
2L	5101703	5101946	244	5101798	64.37	10.28797	2.45743	7.92139	macs_svb_01_peak_332
2L	5107977	5108288	312	5108138	176.04	44.29365	3.52673	40.41837	macs_svb_01_peak_333
2L	5112237	5112826	590	5112559	59.71	6.23348	1.98673	4.18975	macs_svb_01_peak_334
2L	5118849	5119062	214	5118882	42.65	4.67769	1.96636	2.82223	macs_svb_01_peak_335
2L	5145582	5145861	280	5145749	113.23	34.28370	4.02201	30.79567	macs_svb_01_peak_336
2L	5206654	5206883	230	5206724	65.14	8.32393	2.17290	6.09793	macs_svb_01_peak_337
2L	5231453	5231729	277	5231627	51.18	5.33353	1.93274	3.38814	macs_svb_01_peak_338
2L	5232747	5232947	201	5232832	67.47	10.42818	2.42628	8.05398	macs_svb_01_peak_339
2L	5238280	5238518	239	5238391	105.47	27.04376	3.50230	23.85469	macs_svb_01_peak_340
2L	5297360	5297578	219	5297480	91.51	15.03737	2.56974	12.39374	macs_svb_01_peak_341
2L	5299332	5299584	253	5299476	142.69	42.02545	4.00487	38.23820	macs_svb_01_peak_342
2L	5302381	5302604	224	5302464	102.37	13.31204	2.27282	10.76436	macs_svb_01_peak_343
2L	5334747	5334959	213	5334923	37.22	3.68479	1.82473	1.98304	macs_svb_01_peak_344
2L	5338751	5338971	221	5338846	72.90	11.27608	2.46328	8.84473	macs_svb_01_peak_345
2L	5342480	5342802	323	5342637	99.27	36.54780	4.78638	32.96325	macs_svb_01_peak_346
2L	5370029	5370304	276	5370159	62.04	8.04042	2.17383	5.83222	macs_svb_01_peak_347
2L	5393362	5393602	241	5393440	72.12	19.28514	3.49066	16.43271	macs_svb_01_peak_348
2L	5425461	5425661	201	5425593	86.08	18.41601	3.00283	15.60579	macs_svb_01_peak_349
2L	5443229	5443624	396	5443468	123.31	42.91179	4.60395	39.08880	macs_svb_01_peak_350
2L	5460322	5460695	374	5460633	41.88	3.33040	1.72894	1.69756	macs_svb_01_peak_351
2L	5462268	5462467	200	5462434	41.10	4.63596	1.94918	2.78448	macs_svb_01_peak_352
2L	5467073	5467272	200	5467122	45.76	4.37228	1.87021	2.55917	macs_svb_01_peak_353
2L	5476646	5476999	354	5476830	111.67	32.25073	3.88531	28.84650	macs_svb_01_peak_354
2L	5478345	5478544	200	5478463	48.08	7.53466	2.34302	5.36438	macs_svb_01_peak_355
2L	5484288	5484489	202	5484357	43.43	5.61541	2.11566	3.64626	macs_svb_01_peak_356
2L	5496085	5496406	322	5496246	51.96	8.05555	2.40725	5.84553	macs_svb_01_peak_357
2L	5496753	5497027	275	5496842	71.35	16.53234	3.14553	13.81041	macs_svb_01_peak_358
2L	5502597	5502856	260	5502717	43.43	3.79809	1.77715	2.08196	macs_svb_01_peak_359
2L	5523980	5524235	256	5524086	114.78	17.81500	2.52786	15.03218	macs_svb_01_peak_360
2L	5569575	5569844	270	5569694	73.67	19.85656	3.56470	16.97906	macs_svb_01_peak_361
2L	5720037	5720363	327	5720200	62.04	8.05152	2.17533	5.84288	macs_svb_01_peak_362
2L	5738331	5738545	215	5738336	66.69	3.12494	1.50432	1.51757	macs_svb_01_peak_363
2L	5741528	5741744	217	5741604	46.53	6.75149	2.26898	4.65520	macs_svb_01_peak_364
2L	5743530	5744161	632	5743812	66.69	8.37461	2.18368	6.13932	macs_svb_01_peak_365
2L	5759778	5760150	373	5759899	45.76	6.37306	2.23196	4.31140	macs_svb_01_peak_366
2L	5761401	5761742	342	5761585	68.25	17.05865	3.30555	14.31155	macs_svb_01_peak_367
2L	5765142	5765448	307	5765334	77.55	17.66434	3.14206	14.88762	macs_svb_01_peak_368
2L	5766437	5766713	277	5766519	55.84	7.40184	2.22020	5.25307	macs_svb_01_peak_369
2L	5778296	5778505	210	5778358	42.65	5.29242	2.08387	3.35229	macs_svb_01_peak_370
2L	5784942	5785177	236	5785057	47.31	6.88567	2.26153	4.77886	macs_svb_01_peak_371
2L	5787571	5787791	221	5787613	51.96	4.26928	1.78917	2.47844	macs_svb_01_peak_372
2L	5791860	5792062	203	5791991	58.94	5.72614	1.93352	3.73899	macs_svb_01_peak_373
2L	5799160	5799469	310	5799422	76.78	5.86246	1.78385	3.86382	macs_svb_01_peak_374
2L	5849333	5849567	235	5849410	43.43	5.64335	2.12089	3.66399	macs_svb_01_peak_375
2L	5865344	5865563	220	5865459	43.43	4.19565	1.85120	2.41187	macs_svb_01_peak_376
2L	5885250	5885451	202	5885328	49.63	6.23594	2.12743	4.19194	macs_svb_01_peak_377
2L	5888360	5888630	271	5888457	53.51	9.20286	2.53066	6.90549	macs_svb_01_peak_378
2L	5890333	5890571	239	5890387	47.31	6.11905	2.12803	4.08555	macs_svb_01_peak_379
2L	5891853	5892317	465	5892241	44.20	5.01404	1.97744	3.10712	macs_svb_01_peak_380
2L	5895080	5895284	205	5895169	65.92	8.79812	2.26077	6.52854	macs_svb_01_peak_381
2L	5922207	5922422	216	5922321	58.16	6.36145	1.99877	4.30693	macs_svb_01_peak_382
2L	5949173	5949391	219	5949264	106.25	17.26261	2.56568	14.50733	macs_svb_01_peak_383
2L	5962625	5962897	273	5962652	43.43	4.99330	1.99950	3.08754	macs_svb_01_peak_384
2L	5964719	5965064	346	5964973	45.76	4.63662	1.91777	2.78504	macs_svb_01_peak_385
2L	5971255	5971517	263	5971409	66.69	6.77863	1.97936	4.68077	macs_svb_01_peak_386
2L	6076475	6076690	216	6076536	77.55	7.96986	2.00489	5.76657	macs_svb_01_peak_387
2L	6090129	6090787	659	6090318	124.86	22.63815	2.78693	19.63961	macs_svb_01_peak_388
2L	6118336	6118583	248	6118494	46.53	5.12370	1.98045	3.20665	macs_svb_01_peak_389
2L	6124354	6124571	218	6124462	59.71	4.93110	1.80269	3.04975	macs_svb_01_peak_390
2L	6124824	6125038	215	6125012	78.33	5.33920	1.70229	3.39321	macs_svb_01_peak_391
2L	6173871	6174099	229	6173901	46.53	5.92602	2.12191	3.92254	macs_svb_01_peak_392
2L	6193070	6193510	441	6193341	66.69	8.93766	2.25647	6.65948	macs_svb_01_peak_393
2L	6201598	6201821	224	6201676	55.84	6.02451	2.01122	3.99746	macs_svb_01_peak_394
2L	6210476	6210677	202	6210612	64.37	7.88304	2.13620	5.69016	macs_svb_01_peak_395
2L	6231467	6231691	225	6231634	51.18	7.42601	2.26887	5.27516	macs_svb_01_peak_396
2L	6235974	6236304	331	6236135	65.14	15.40091	3.14968	12.74079	macs_svb_01_peak_397
2L	6244434	6244824	391	6244591	67.47	16.51725	3.26853	13.79614	macs_svb_01_peak_398
2L	6253824	6254129	306	6253869	67.47	7.77591	2.08749	5.59018	macs_svb_01_peak_399
2L	6258917	6259238	322	6259097	56.61	10.09314	2.60690	7.73656	macs_svb_01_peak_400
2L	6260081	6260415	335	6260237	66.69	8.93766	2.25647	6.65948	macs_svb_01_peak_401
2L	6274615	6274819	205	6274687	51.18	6.84280	2.17433	4.73976	macs_svb_01_peak_402
2L	6279587	6279824	238	6279775	46.53	6.75149	2.26898	4.65520	macs_svb_01_peak_403
2L	6280449	6280670	222	6280551	79.88	23.40365	3.86086	20.36767	macs_svb_01_peak_404
2L	6288341	6288631	291	6288458	51.18	8.77277	2.49110	6.50458	macs_svb_01_peak_405
2L	6291275	6291548	274	6291381	55.84	10.53570	2.71322	8.14772	macs_svb_01_peak_406
2L	6307048	6307254	207	6307159	51.96	8.77277	2.52812	6.50458	macs_svb_01_peak_407
2L	6309943	6310273	331	6310140	80.65	24.01393	3.89788	20.95246	macs_svb_01_peak_408
2L	6338498	6338780	283	6338669	131.84	17.49183	2.33869	14.72787	macs_svb_01_peak_409
2L	6351139	6351366	228	6351236	57.39	8.64472	2.35436	6.39367	macs_svb_01_peak_410
2L	6351841	6352189	349	6352017	111.67	36.78004	4.36721	33.18828	macs_svb_01_peak_411
2L	6356761	6357095	335	6356916	56.61	10.99554	2.75024	8.57863	macs_svb_01_peak_412
2L	6358509	6358712	204	6358530	41.10	4.95104	2.00983	3.04975	macs_svb_01_peak_413
2L	6366884	6367179	296	6367082	41.10	4.95104	2.00983	3.04975	macs_svb_01_peak_414
2L	6407791	6408036	246	6407924	47.31	7.13875	2.30600	5.00864	macs_svb_01_peak_415
2L	6456015	6456325	311	6456199	123.31	23.45193	2.85107	20.41479	macs_svb_01_peak_416
2L	6473108	6473319	212	6473213	109.35	10.26556	1.96348	7.90048	macs_svb_01_peak_417
2L	6488595	6488991	397	6488786	110.90	4.91545	1.53286	3.03747	macs_svb_01_peak_418
2L	6490785	6491083	299	6490945	127.96	20.45676	2.58956	17.55292	macs_svb_01_peak_419
2L	6508469	6509087	619	6508907	68.25	17.05865	3.30555	14.31155	macs_svb_01_peak_420
2L	6561715	6562273	559	6562176	123.31	21.53000	2.70232	18.58246	macs_svb_01_peak_421
2L	6568645	6568844	200	6568832	38.78	3.98604	1.89877	2.22557	macs_svb_01_peak_422
2L	6601245	6601489	245	6601369	89.96	27.05998	3.98946	23.87003	macs_svb_01_peak_423
2L	6622639	6622839	201	6622740	58.16	8.29024	2.27552	6.06615	macs_svb_01_peak_424
2L	6633926	6634139	214	6633934	54.29	2.97183	1.53572	1.39817	macs_svb_01_peak_425
2L	6673578	6673891	314	6673709	90.74	9.88981	2.08489	7.54855	macs_svb_01_peak_426
2L	6684360	6684904	545	6684563	149.67	42.94536	3.92381	39.12085	macs_svb_01_peak_427
2L	6689792	6690031	240	6689869	48.86	4.58679	1.87293	2.75117	macs_svb_01_peak_428
2L	6706712	6707050	339	6706872	52.73	6.38779	2.10725	4.32500	macs_svb_01_peak_429
2L	6742331	6742801	471	6742617	58.16	6.17400	1.97212	4.13408	macs_svb_01_peak_430
2L	6755618	6755873	256	6755703	50.41	8.35181	2.45408	6.11929	macs_svb_01_peak_431
2L	6778102	6778836	735	6778650	56.61	9.24485	2.47477	6.94406	macs_svb_01_peak_432
2L	6787016	6787308	293	6787165	163.63	25.16044	2.54851	22.05161	macs_svb_01_peak_433
2L	6819531	6819758	228	6819651	69.02	13.96386	2.83485	11.37511	macs_svb_01_peak_434
2L	6834350	6834630	281	6834449	47.31	4.63248	1.87234	2.78139	macs_svb_01_peak_435
2L	6838443	6838725	283	6838546	47.31	7.13875	2.30600	5.00864	macs_svb_01_peak_436
2L	6864740	6865006	267	6864902	47.31	5.45070	2.01277	3.49528	macs_svb_01_peak_437
2L	6865930	6866133	204	6866091	40.33	4.61938	1.97281	2.77031	macs_svb_01_peak_438
2L	6869679	6869931	253	6869805	45.76	5.27579	2.03284	3.34528	macs_svb_01_peak_439
2L	6874534	6874855	322	6874687	110.90	34.93716	4.20671	31.41883	macs_svb_01_peak_440
2L	6920354	6920554	201	6920457	85.31	6.63493	1.79506	4.55499	macs_svb_01_peak_441
2L	6927535	6927844	310	6927788	68.25	8.94124	2.21372	6.66283	macs_svb_01_peak_442
2L	6950197	6950420	224	6950311	97.71	22.12899	3.18846	19.15272	macs_svb_01_peak_443
2L	6968123	6968501	379	6968285	81.43	9.29393	2.10493	6.99112	macs_svb_01_peak_444
2L	6971788	6972111	324	6971976	79.88	10.95248	2.32008	8.54216	macs_svb_01_peak_445
2L	6989231	6989464	234	6989310	40.33	4.61938	1.97281	2.77031	macs_svb_01_peak_446
2L	7000615	7001190	576	7000771	81.43	19.77537	3.29716	16.90364	macs_svb_01_peak_447
2L	7003303	7003506	204	7003381	69.02	11.26382	2.48301	8.83384	macs_svb_01_peak_448
2L	7009200	7009472	273	7009251	48.08	5.36529	1.97433	3.41803	macs_svb_01_peak_449
2L	7012764	7013001	238	7012919	51.96	5.93671	2.05908	3.93285	macs_svb_01_peak_450
2L	7023985	7024286	302	7024073	87.63	8.19890	1.94371	5.98107	macs_svb_01_peak_451
2L	7038905	7039203	299	7039032	110.12	10.66221	1.98434	8.26672	macs_svb_01_peak_452
2L	7045434	7045683	250	7045528	67.47	5.60573	1.81521	3.63832	macs_svb_01_peak_453
2L	7062092	7062330	239	7062217	52.73	5.37653	1.94692	3.42781	macs_svb_01_peak_454
2L	7063565	7063798	234	7063618	71.35	6.23285	1.85506	4.18914	macs_svb_01_peak_455
2L	7065784	7066013	230	7065930	70.57	9.26477	2.23662	6.96309	macs_svb_01_peak_456
2L	7067614	7067859	246	7067715	51.96	8.36194	2.45866	6.12802	macs_svb_01_peak_457
2L	7072812	7073072	261	7072991	45.76	5.78694	2.12524	3.79412	macs_svb_01_peak_458
2L	7073149	7073381	233	7073321	62.04	13.90583	3.00939	11.32020	macs_svb_01_peak_459
2L	7122920	7123120	201	7123070	53.51	7.79334	2.30391	5.60668	macs_svb_01_peak_460
2L	7123725	7124017	293	7123828	79.10	12.80136	2.50320	10.28081	macs_svb_01_peak_461
2L	7131298	7131564	267	7131387	69.02	13.75961	2.80757	11.18735	macs_svb_01_peak_462
2L	7135141	7135381	241	7135259	124.86	47.07984	5.03431	43.09488	macs_svb_01_peak_463
2L	7148101	7148428	328	7148282	127.18	28.71163	3.20461	25.45281	macs_svb_01_peak_464
2L	7150585	7150938	354	7150730	59.71	10.00216	2.52977	7.65555	macs_svb_01_peak_465
2L	7165886	7166137	252	7165973	46.53	5.61280	2.06656	3.64440	macs_svb_01_peak_466
2L	7174066	7174368	303	7174194	54.29	7.60900	2.24740	5.43393	macs_svb_01_peak_467
2L	7194466	7194684	219	7194519	161.31	17.13357	2.10788	14.38345	macs_svb_01_peak_468
2L	7199522	7199886	365	7199643	62.04	11.29046	2.62453	8.85861	macs_svb_01_peak_469
2L	7200229	7200513	285	7200348	70.57	15.01509	2.97472	12.37260	macs_svb_01_peak_470
2L	7200748	7201198	451	7200925	119.43	47.20216	5.23605	43.21397	macs_svb_01_peak_471
2L	7205197	7205441	245	7205287	61.27	9.85273	2.44947	7.51444	macs_svb_01_peak_472
2L	7217094	7217293	200	7217224	51.18	4.67094	1.82717	2.81715	macs_svb_01_peak_473
2L	7220013	7220455	443	7220112	115.55	16.00127	2.36894	13.30552	macs_svb_01_peak_474
2L	7231464	7231833	370	7231563	57.39	9.30343	2.45328	6.99970	macs_svb_01_peak_475
2L	7239450	7239677	228	7239555	50.41	8.35181	2.45408	6.11929	macs_svb_01_peak_476
2L	7248675	7248978	304	7248846	52.73	8.46261	2.44250	6.22224	macs_svb_01_peak_477
2L	7258130	7258401	272	7258245	68.25	16.20884	3.18223	13.50354	macs_svb_01_peak_478
2L	7258509	7258743	235	7258702	43.43	5.07118	2.01400	3.15925	macs_svb_01_peak_479
2L	7262067	7262276	210	7262189	72.90	15.14899	2.95593	12.50023	macs_svb_01_peak_480
2L	7262424	7262700	277	7262639	58.94	6.65197	2.06686	4.56909	macs_svb_01_peak_481
2L	7265738	7266264	527	7266136	84.53	16.73324	2.87017	14.00245	macs_svb_01_peak_482
2L	7270364	7270580	217	7270477	89.96	20.32056	3.18041	17.42540	macs_svb_01_peak_483
2L	7281564	7281838	275	7281708	69.80	12.53439	2.67560	10.02634	macs_svb_01_peak_484
2L	7283685	7285198	1514	7284266	82.98	22.59823	3.65130	19.60100	macs_svb_01_peak_485
2L	7295065	7295276	212	7295138	54.29	10.08337	2.63918	7.72731	macs_svb_01_peak_486
2L	7295977	7296243	267	7296103	109.35	37.64709	4.52244	34.02171	macs_svb_01_peak_487
2L	7298856	7299287	432	7299084	42.65	4.77139	1.98424	2.90742	macs_svb_01_peak_488
2L	7299355	7299580	226	7299468	39.55	4.29765	1.93579	2.49223	macs_svb_01_peak_489
2L	7302816	7303024	209	7302959	53.51	8.67148	2.44442	6.41949	macs_svb_01_peak_490
2L	7308328	7308589	262	7308448	55.06	10.53570	2.67620	8.14772	macs_svb_01_peak_491
2L	7326408	7326625	218	7326511	44.20	6.00363	2.15791	3.97766	macs_svb_01_peak_492
2L	7332804	7333113	310	7332948	89.18	26.25558	3.85402	23.09907	macs_svb_01_peak_493
2L	7333209	7333449	241	7333275	89.96	19.92916	3.13654	17.04851	macs_svb_01_peak_494
2L	7352657	7353148	492	7352867	84.53	15.73840	2.75907	13.05661	macs_svb_01_peak_495
2L	7353587	7353991	405	7353754	83.76	25.80371	4.03598	22.66650	macs_svb_01_peak_496
2L	7376066	7376463	398	7376384	55.06	10.53570	2.67620	8.14772	macs_svb_01_peak_497
2L	7395882	7396396	515	7396038	89.18	24.24361	3.60737	21.17205	macs_svb_01_peak_498
2L	7397025	7397257	233	7397160	73.67	18.69789	3.40045	15.87751	macs_svb_01_peak_499
2L	7399645	7399857	213	7399773	49.63	6.45239	2.16380	4.38560	macs_svb_01_peak_500
2L	7400988	7401325	338	7401288	52.73	4.78256	1.85293	2.91768	macs_svb_01_peak_501
2L	7401501	7401982	482	7401799	93.84	28.31029	4.00157	25.06903	macs_svb_01_peak_502
2L	7418733	7418947	215	7418797	54.29	9.08813	2.47919	6.80140	macs_svb_01_peak_503
2L	7419344	7419595	252	7419529	60.49	9.59046	2.44008	7.27029	macs_svb_01_peak_504
2L	7422835	7423225	391	7422951	92.29	19.02842	2.95396	16.19234	macs_svb_01_peak_505
2L	7423269	7423477	209	7423371	81.43	12.94258	2.49785	10.41181	macs_svb_01_peak_506
2L	7426379	7426585	207	7426468	82.98	13.42986	2.55258	10.87340	macs_svb_01_peak_507
2L	7434058	7434484	427	7434140	78.33	19.15376	3.29705	16.31248	macs_svb_01_peak_508
2L	7438436	7438706	271	7438529	47.31	5.95855	2.10028	3.95259	macs_svb_01_peak_509
2L	7439620	7440022	403	7439804	55.84	6.14826	2.02989	4.11051	macs_svb_01_peak_510
2L	7442293	7442496	204	7442330	50.41	7.91411	2.38002	5.71888	macs_svb_01_peak_511
2L	7465724	7465983	260	7465860	48.08	7.53466	2.34302	5.36438	macs_svb_01_peak_512
2L	7485853	7486074	222	7485899	47.31	6.05438	2.11684	4.02525	macs_svb_01_peak_513
2L	7490573	7490773	201	7490739	44.98	4.64535	1.94336	2.79292	macs_svb_01_peak_514
2L	7491872	7492223	352	7492068	74.45	13.07354	2.63257	10.53687	macs_svb_01_peak_515
2L	7502731	7503128	398	7503015	56.61	5.99954	1.98664	3.97766	macs_svb_01_peak_516
2L	7509591	7509795	205	7509661	48.86	5.98150	2.11081	3.97231	macs_svb_01_peak_517
2L	7511184	7511546	363	7511351	78.33	11.72263	2.40385	9.26554	macs_svb_01_peak_518
2L	7511714	7511933	220	7511819	50.41	6.81582	2.19694	4.71604	macs_svb_01_peak_519
2L	7512815	7513067	253	7512931	58.94	6.75137	2.08122	4.65520	macs_svb_01_peak_520
2L	7530643	7530877	235	7530803	96.94	21.18654	3.11908	18.25273	macs_svb_01_peak_521
2L	7547143	7547674	532	7547309	86.86	27.78442	4.19405	24.56268	macs_svb_01_peak_522
2L	7550851	7551062	212	7550941	47.31	7.13875	2.30600	5.00864	macs_svb_01_peak_523
2L	7555052	7555261	210	7555084	39.55	3.75944	1.82663	2.04855	macs_svb_01_peak_524
2L	7558084	7558339	256	7558238	42.65	5.25526	2.07675	3.32728	macs_svb_01_peak_525
2L	7560293	7560517	225	7560438	51.96	8.32134	2.45183	6.09538	macs_svb_01_peak_526
2L	7560646	7561031	386	7560918	65.92	11.72130	2.65550	9.26456	macs_svb_01_peak_527
2L	7564465	7564810	346	7564653	56.61	10.60068	2.68715	8.20826	macs_svb_01_peak_528
2L	7564982	7565250	269	7565151	62.82	12.87633	2.89025	10.35206	macs_svb_01_peak_529
2L	7566174	7566392	219	7566226	55.84	5.68414	1.95990	3.70055	macs_svb_01_peak_530
2L	7566697	7566911	215	7566851	48.08	7.38620	2.31737	5.23881	macs_svb_01_peak_531
2L	7567005	7567469	465	7567345	51.96	8.41636	2.46782	6.17875	macs_svb_01_peak_532
2L	7570813	7571214	402	7571179	45.76	5.78694	2.12524	3.79412	macs_svb_01_peak_533
2L	7575488	7575727	240	7575607	115.55	34.97730	4.04693	31.45795	macs_svb_01_peak_534
2L	7591539	7591847	309	7591717	39.55	4.29765	1.93579	2.49223	macs_svb_01_peak_535
2L	7596939	7597206	268	7597079	106.25	35.95233	4.43163	32.39108	macs_svb_01_peak_536
2L	7603653	7603877	225	7603689	37.22	3.68479	1.82473	1.98304	macs_svb_01_peak_537
2L	7616928	7617186	259	7617027	60.49	7.87377	2.19607	5.68140	macs_svb_01_peak_538
2L	7617491	7617838	348	7617719	51.96	5.33353	1.96146	3.38814	macs_svb_01_peak_539
2L	7617941	7618152	212	7618006	48.08	6.88311	2.23099	4.77639	macs_svb_01_peak_540
2L	7631220	7632099	880	7631644	129.51	52.69111	5.43795	48.49839	macs_svb_01_peak_541
2L	7635240	7635460	221	7635418	62.82	10.85549	2.59417	8.45040	macs_svb_01_peak_542
2L	7641724	7641982	259	7641881	79.88	14.26653	2.69593	11.66420	macs_svb_01_peak_543
2L	7646583	7646902	320	7646649	41.88	4.95104	2.04685	3.04975	macs_svb_01_peak_544
2L	7647264	7647507	244	7647383	61.27	13.40335	2.97237	10.84774	macs_svb_01_peak_545
2L	7660128	7660379	252	7660248	51.18	8.77277	2.49110	6.50458	macs_svb_01_peak_546
2L	7697186	7697436	251	7697318	48.08	7.53466	2.34302	5.36438	macs_svb_01_peak_547
2L	7700774	7701456	683	7701083	87.63	28.43041	4.23107	25.18277	macs_svb_01_peak_548
2L	7701919	7702187	269	7702027	47.31	7.13875	2.30600	5.00864	macs_svb_01_peak_549
2L	7702329	7702575	247	7702514	58.16	6.65197	2.04012	4.56909	macs_svb_01_peak_550
2L	7703536	7703774	239	7703660	55.06	9.44073	2.50275	7.12931	macs_svb_01_peak_551
2L	7705033	7705293	261	7705159	86.86	27.78442	4.19405	24.56268	macs_svb_01_peak_552
2L	7726455	7726812	358	7726638	43.43	5.64335	2.12089	3.66399	macs_svb_01_peak_553
2L	7809838	7810141	304	7809938	143.47	17.75389	2.25735	14.97317	macs_svb_01_peak_554
2L	7810445	7811254	810	7811023	90.74	16.98889	2.79170	14.24809	macs_svb_01_peak_555
2L	7811599	7811916	318	7811793	89.96	15.74966	2.68634	13.06749	macs_svb_01_peak_556
2L	7820904	7821523	620	7821385	92.29	15.78754	2.62335	13.10407	macs_svb_01_peak_557
2L	7851741	7851959	219	7851880	62.82	13.90583	3.04641	11.32020	macs_svb_01_peak_558
2L	7864113	7864345	233	7864193	55.84	10.53570	2.71322	8.14772	macs_svb_01_peak_559
2L	7892402	7892660	259	7892596	51.96	8.77277	2.52812	6.50458	macs_svb_01_peak_560
2L	7893437	7893717	281	7893649	48.86	7.53466	2.38004	5.36438	macs_svb_01_peak_561
2L	7912923	7913275	353	7913063	56.61	10.99554	2.75024	8.57863	macs_svb_01_peak_562
2L	7916340	7916612	273	7916471	93.84	32.40685	4.52724	28.99293	macs_svb_01_peak_563
2L	7921557	7921847	291	7921715	71.35	18.71955	3.45364	15.89534	macs_svb_01_peak_564
2L	7925476	7925706	231	7925549	97.71	18.14715	2.78855	15.35037	macs_svb_01_peak_565
2L	7931302	7931557	256	7931437	62.82	13.90583	3.04641	11.32020	macs_svb_01_peak_566
2L	7960551	7960767	217	7960671	47.31	3.77797	1.72523	2.06439	macs_svb_01_peak_567
2L	7964630	7964878	249	7964729	120.98	32.79435	3.71891	29.36385	macs_svb_01_peak_568
2L	7966134	7966413	280	7966272	115.55	29.46432	3.51059	26.17517	macs_svb_01_peak_569
2L	7968078	7968285	208	7968190	63.59	14.41506	3.08343	11.80248	macs_svb_01_peak_570
2L	7969132	7969350	219	7969183	47.31	7.13875	2.30600	5.00864	macs_svb_01_peak_571
2L	7973875	7974082	208	7973907	72.12	5.74124	1.78348	3.75314	macs_svb_01_peak_572
2L	7994716	7994938	223	7994819	110.90	19.59860	2.72923	16.73421	macs_svb_01_peak_573
2L	8001768	8002022	255	8001906	65.14	10.04193	2.39823	7.69257	macs_svb_01_peak_574
2L	8009651	8009881	231	8009703	64.37	6.16334	1.91134	4.12470	macs_svb_01_peak_575
2L	8012722	8013006	285	8012851	68.25	11.69220	2.56464	9.23639	macs_svb_01_peak_576
2L	8088875	8089122	248	8089010	75.22	7.88100	2.00592	5.68818	macs_svb_01_peak_577
2L	8109216	8109645	430	8109557	54.29	6.52861	2.08155	4.45509	macs_svb_01_peak_578
2L	8109687	8109922	236	8109862	58.94	6.95413	2.11053	4.84344	macs_svb_01_peak_579
2L	8143704	8143981	278	8143759	44.98	6.00363	2.19493	3.97766	macs_svb_01_peak_580
2L	8146496	8146700	205	8146612	48.86	6.97867	2.28285	4.86673	macs_svb_01_peak_581
2L	8149160	8149370	211	8149297	52.73	4.03093	1.73339	2.26499	macs_svb_01_peak_582
2L	8151012	8151500	489	8151315	59.71	5.60018	1.89733	3.63312	macs_svb_01_peak_583
2L	8162383	8162711	329	8162585	158.20	21.35013	2.36209	18.41037	macs_svb_01_peak_584
2L	8205153	8205439	287	8205326	114.78	34.08359	3.99228	30.60245	macs_svb_01_peak_585
2L	8205501	8205727	227	8205567	67.47	7.67536	2.07484	5.49650	macs_svb_01_peak_586
2L	8240053	8240623	571	8240225	89.96	24.24361	3.63839	21.17205	macs_svb_01_peak_587
2L	8254800	8255019	220	8254848	44.98	5.71188	2.14059	3.72667	macs_svb_01_peak_588
2L	8255547	8255749	203	8255635	56.61	9.30009	2.48330	6.99664	macs_svb_01_peak_589
2L	8256312	8256696	385	8256435	47.31	5.50952	2.02288	3.54912	macs_svb_01_peak_590
2L	8258287	8258507	221	8258380	51.96	6.26037	2.11162	4.21483	macs_svb_01_peak_591
2L	8268826	8269056	231	8268926	53.51	6.76939	2.14271	4.67211	macs_svb_01_peak_592
2L	8274995	8275281	287	8275142	89.96	17.05040	2.82308	14.30703	macs_svb_01_peak_593
2L	8276874	8277350	477	8277227	110.12	20.55287	2.79204	17.64549	macs_svb_01_peak_594
2L	8277734	8277980	247	8277819	120.98	22.38920	2.82362	19.40168	macs_svb_01_peak_595
2L	8285022	8285241	220	8285159	75.22	6.99070	1.90562	4.87758	macs_svb_01_peak_596
2L	8292472	8292798	327	8292632	144.25	46.23849	4.29721	42.28578	macs_svb_01_peak_597
2L	8293334	8293552	219	8293451	52.73	8.06708	2.37765	5.85677	macs_svb_01_peak_598
2L	8321096	8321420	325	8321302	55.84	7.86863	2.29182	5.67668	macs_svb_01_peak_599
2L	8326651	8326871	221	8326696	47.31	7.13875	2.30600	5.00864	macs_svb_01_peak_600
2L	8326948	8327439	492	8327259	48.08	7.53466	2.34302	5.36438	macs_svb_01_peak_601
2L	8376749	8377002	254	8376866	117.10	21.40235	2.76457	18.46143	macs_svb_01_peak_602
2L	8384157	8384435	279	8384275	118.65	20.90846	2.72435	17.98781	macs_svb_01_peak_603
2L	8415361	8415647	287	8415484	95.39	10.56360	2.09540	8.17449	macs_svb_01_peak_604
2L	8451083	8451316	234	8451187	49.63	5.06849	1.93255	3.15679	macs_svb_01_peak_605
2L	8463142	8463412	271	8463275	95.39	21.64728	3.17067	18.68978	macs_svb_01_peak_606
2L	8471077	8471277	201	8471244	43.43	5.64335	2.12089	3.66399	macs_svb_01_peak_607
2L	8471805	8472024	220	8471909	64.37	14.93090	3.12045	12.29205	macs_svb_01_peak_608
2L	8478048	8478440	393	8478241	151.23	42.08578	3.80563	38.29662	macs_svb_01_peak_609
2L	8488743	8488978	236	8488792	58.94	5.81341	1.94607	3.81832	macs_svb_01_peak_610
2L	8521324	8522081	758	8521870	196.98	52.39886	3.73548	48.21561	macs_svb_01_peak_611
2L	8534809	8535053	245	8534914	188.45	50.67086	3.74407	46.55228	macs_svb_01_peak_612
2L	8535316	8535687	372	8535509	139.59	44.19394	4.26038	40.32330	macs_svb_01_peak_613
2L	8542478	8542794	317	8542660	70.57	10.99557	2.45109	8.57863	macs_svb_01_peak_614
2L	8544349	8544559	211	8544478	86.86	13.91750	2.53924	11.33142	macs_svb_01_peak_615
2L	8547165	8547497	333	8547439	51.18	6.85404	2.17614	4.75022	macs_svb_01_peak_616
2L	8558862	8559173	312	8559078	45.76	5.17858	2.01532	3.25694	macs_svb_01_peak_617
2L	8565807	8566076	270	8565978	41.10	4.93521	2.00678	3.04975	macs_svb_01_peak_618
2L	8573026	8573231	206	8573122	65.92	10.98496	2.55415	8.57315	macs_svb_01_peak_619
2L	8580063	8580286	224	8580164	53.51	9.59969	2.59574	7.27838	macs_svb_01_peak_620
2L	8583255	8583493	239	8583351	62.82	13.90583	3.04641	11.32020	macs_svb_01_peak_621
2L	8585093	8585292	200	8585236	48.86	7.53466	2.38004	5.36438	macs_svb_01_peak_622
2L	8588869	8589250	382	8589061	63.59	11.75382	2.69134	9.29503	macs_svb_01_peak_623
2L	8591496	8591709	214	8591630	46.53	6.72025	2.26337	4.63230	macs_svb_01_peak_624
2L	8615028	8615334	307	8615136	72.12	19.28514	3.49066	16.43271	macs_svb_01_peak_625
2L	8641036	8641235	200	8641088	46.53	5.61280	2.06656	3.64440	macs_svb_01_peak_626
2L	8643682	8643899	218	8643853	38.00	3.98604	1.86175	2.22557	macs_svb_01_peak_627
2L	8668468	8668682	215	8668556	48.08	6.31290	2.13399	4.26203	macs_svb_01_peak_628
2L	8672006	8672211	206	8672119	44.98	5.21782	2.04901	3.29311	macs_svb_01_peak_629
2L	8691318	8691790	473	8691490	107.02	26.37343	3.37565	23.21196	macs_svb_01_peak_630
2L	8692096	8692431	336	8692254	77.55	14.95337	2.80541	12.31333	macs_svb_01_peak_631
2L	8708895	8709097	203	8709056	107.80	10.09392	1.97095	7.73732	macs_svb_01_peak_632
2L	8714612	8714882	271	8714709	66.69	6.86996	1.99101	4.76486	macs_svb_01_peak_633
2L	8715013	8715364	352	8715178	107.80	24.49781	3.21883	21.41667	macs_svb_01_peak_634
2L	8716560	8716760	201	8716690	56.61	6.03672	1.99213	4.00855	macs_svb_01_peak_635
2L	8717608	8718006	399	8717792	103.92	20.80280	2.94716	17.88659	macs_svb_01_peak_636
2L	8721790	8722025	236	8721839	49.63	4.56017	1.84792	2.72676	macs_svb_01_peak_637
2L	8738244	8738567	324	8738406	70.57	7.68756	2.04491	5.50760	macs_svb_01_peak_638
2L	8739771	8740099	329	8739954	110.90	18.83658	2.66425	16.00772	macs_svb_01_peak_639
2L	8744171	8744458	288	8744301	48.08	7.53466	2.34302	5.36438	macs_svb_01_peak_640
2L	8831240	8831446	207	8831373	52.73	6.03346	2.05095	4.00586	macs_svb_01_peak_641
2L	8834864	8835128	265	8835013	113.23	34.00951	3.99388	30.53186	macs_svb_01_peak_642
2L	8835829	8836267	439	8836116	114.00	39.76863	4.56714	36.06799	macs_svb_01_peak_643
2L	8840391	8841203	813	8840678	183.80	91.92126	7.10757	86.25482	macs_svb_01_peak_644
2L	8845939	8846140	202	8846115	53.51	5.07553	1.87967	3.16295	macs_svb_01_peak_645
2L	8847694	8848177	484	8847862	102.37	35.82694	4.57380	32.27371	macs_svb_01_peak_646
2L	8867909	8868215	307	8868004	48.08	7.53466	2.34302	5.36438	macs_svb_01_peak_647
2L	8876996	8877301	306	8877040	46.53	6.26638	2.18232	4.22067	macs_svb_01_peak_648
2L	8877381	8877645	265	8877561	56.61	10.04822	2.59984	7.69838	macs_svb_01_peak_649
2L	8878540	8878925	386	8878690	96.94	27.11292	3.76689	23.92080	macs_svb_01_peak_650
2L	8879328	8879564	237	8879462	76.78	9.75851	2.22217	7.42414	macs_svb_01_peak_651
2L	8880519	8880846	328	8880671	55.84	8.11215	2.32939	5.89946	macs_svb_01_peak_652
2L	8888698	8888979	282	8888885	81.43	14.85238	2.71148	12.22000	macs_svb_01_peak_653
2L	8890514	8890788	275	8890677	59.71	12.41897	2.89833	9.91654	macs_svb_01_peak_654
2L	8892395	8892595	201	8892434	43.43	5.61541	2.11566	3.64626	macs_svb_01_peak_655
2L	8892680	8892890	211	8892856	46.53	6.75149	2.26898	4.65520	macs_svb_01_peak_656
2L	8893334	8893696	363	8893513	48.86	7.53466	2.38004	5.36438	macs_svb_01_peak_657
2L	8901799	8902101	303	8901945	78.33	19.21754	3.30529	16.37336	macs_svb_01_peak_658
2L	8908128	8908661	534	8908298	61.27	13.40335	2.97237	10.84774	macs_svb_01_peak_659
2L	8911233	8911645	413	8911447	94.61	28.52021	3.98386	25.26960	macs_svb_01_peak_660
2L	8914094	8914828	735	8914311	82.98	25.25028	4.00895	22.13329	macs_svb_01_peak_661
2L	8923652	8923869	218	8923702	42.65	4.14882	1.86552	2.36928	macs_svb_01_peak_662
2L	8933539	8933752	214	8933695	47.31	6.58975	2.20981	4.51251	macs_svb_01_peak_663
2L	8936120	8936358	239	8936222	54.29	7.45685	2.22389	5.30467	macs_svb_01_peak_664
2L	8936827	8937081	255	8937057	44.98	3.93175	1.81166	2.20181	macs_svb_01_peak_665
2L	8948639	8948904	266	8948737	47.31	5.28707	1.98465	3.35229	macs_svb_01_peak_666
2L	8951107	8951587	481	8951397	136.49	58.05304	5.72877	53.66866	macs_svb_01_peak_667
2L	8952393	8952629	237	8952506	86.08	5.54633	1.67466	3.58341	macs_svb_01_peak_668
2L	8952776	8953069	294	8952891	62.04	7.29699	2.07372	5.15560	macs_svb_01_peak_669
2L	8953167	8953750	584	8953639	58.94	8.53458	2.34137	6.29040	macs_svb_01_peak_670
2L	8958136	8958392	257	8958250	117.88	35.12127	4.01615	31.59729	macs_svb_01_peak_671
2L	8962707	8962918	212	8962797	49.63	7.26566	2.30150	5.12608	macs_svb_01_peak_672
2L	8964915	8965194	280	8965071	42.65	4.31896	1.89797	2.51127	macs_svb_01_peak_673
2L	8982578	8982983	406	8982806	101.59	27.57825	3.66401	24.36687	macs_svb_01_peak_674
2L	8984577	8984816	240	8984725	122.53	24.34459	2.94122	21.26886	macs_svb_01_peak_675
2L	8985072	8985322	251	8985165	76.00	10.33198	2.26472	7.96238	macs_svb_01_peak_676
2L	8985961	8986176	216	8986097	54.29	3.86163	1.67533	2.13896	macs_svb_01_peak_677
2L	8997229	8997634	406	8997478	210.16	57.88570	3.82544	53.50830	macs_svb_01_peak_678
2L	9068012	9068315	304	9068194	41.10	4.95104	2.00983	3.04975	macs_svb_01_peak_679
2L	9081967	9082270	304	9082214	44.98	6.00363	2.19493	3.97766	macs_svb_01_peak_680
2L	9089893	9090175	283	9090040	39.55	4.29765	1.93579	2.49223	macs_svb_01_peak_681
2L	9120555	9120869	315	9120747	63.59	12.56504	2.80835	10.05581	macs_svb_01_peak_682
2L	9125270	9125582	313	9125391	161.31	43.00978	3.68879	39.18354	macs_svb_01_peak_683
2L	9133342	9133546	205	9133427	68.25	12.12190	2.62094	9.63740	macs_svb_01_peak_684
2L	9136638	9136867	230	9136779	73.67	6.56781	1.88570	4.49150	macs_svb_01_peak_685
2L	9142232	9142996	765	9142776	61.27	9.46619	2.39483	7.15307	macs_svb_01_peak_686
2L	9168326	9168735	410	9168470	92.29	23.64492	3.45760	20.59977	macs_svb_01_peak_687
2L	9184600	9184960	361	9184791	58.94	8.46058	2.33045	6.22075	macs_svb_01_peak_688
2L	9186938	9187140	203	9187018	56.61	7.84257	2.26109	5.65299	macs_svb_01_peak_689
2L	9188554	9188973	420	9188841	72.12	14.62158	2.85636	11.99900	macs_svb_01_peak_690
2L	9193142	9193457	316	9193327	57.39	9.86490	2.53861	7.52569	macs_svb_01_peak_691
2L	9206098	9206973	876	9206603	127.96	42.37305	4.44383	38.56826	macs_svb_01_peak_692
2L	9207095	9207428	334	9207260	94.61	21.13141	3.14516	18.19952	macs_svb_01_peak_693
2L	9215049	9215296	248	9215185	49.63	7.93907	2.41706	5.73732	macs_svb_01_peak_694
2L	9229180	9229423	244	9229307	47.31	7.13875	2.30600	5.00864	macs_svb_01_peak_695
2L	9246725	9246953	229	9246789	57.39	7.34622	2.16252	5.20136	macs_svb_01_peak_696
2L	9247165	9247608	444	9247267	58.16	8.11128	2.24957	5.89877	macs_svb_01_peak_697
2L	9341311	9341514	204	9341433	67.47	8.18979	2.13968	5.97251	macs_svb_01_peak_698
2L	9376986	9377199	214	9377103	47.31	7.13875	2.30600	5.00864	macs_svb_01_peak_699
2L	9386351	9387110	760	9386697	45.76	6.37306	2.23196	4.31140	macs_svb_01_peak_700
2L	9388122	9388343	222	9388172	59.71	6.98878	2.09361	4.87587	macs_svb_01_peak_701
2L	9400276	9400566	291	9400391	86.86	27.78442	4.19405	24.56268	macs_svb_01_peak_702
2L	9416465	9416902	438	9416646	72.90	15.32913	2.97977	12.67210	macs_svb_01_peak_703
2L	9416968	9417170	203	9416981	47.31	3.77797	1.72523	2.06439	macs_svb_01_peak_704
2L	9431086	9431375	290	9431253	110.12	21.21444	2.84931	18.27902	macs_svb_01_peak_705
2L	9437116	9437424	309	9437301	137.27	35.19471	3.54528	31.66491	macs_svb_01_peak_706
2L	9449410	9449712	303	9449599	108.57	23.26358	3.07786	20.23817	macs_svb_01_peak_707
2L	9453153	9453528	376	9453513	53.51	3.31211	1.60325	1.68135	macs_svb_01_peak_708
2L	9458633	9458917	285	9458673	80.65	9.03724	2.09368	6.75347	macs_svb_01_peak_709
2L	9496832	9497249	418	9496948	70.57	8.00252	2.08300	5.79745	macs_svb_01_peak_710
2L	9498160	9498418	259	9498281	88.41	15.82739	2.69465	13.14245	macs_svb_01_peak_711
2L	9500814	9501276	463	9500979	68.25	11.69220	2.56464	9.23639	macs_svb_01_peak_712
2L	9503239	9503601	363	9503533	58.94	7.05753	2.12550	4.93871	macs_svb_01_peak_713
2L	9507522	9507803	282	9507617	52.73	4.77450	1.85165	2.91039	macs_svb_01_peak_714
2L	9520915	9521185	271	9521053	189.23	44.41928	3.36087	40.54035	macs_svb_01_peak_715
2L	9521799	9522058	260	9521882	88.41	6.66289	1.78105	4.57939	macs_svb_01_peak_716
2L	9522776	9523155	380	9522971	167.51	58.09862	4.68086	53.71244	macs_svb_01_peak_717
2L	9524701	9525119	419	9524864	78.33	11.16622	2.34141	8.74049	macs_svb_01_peak_718
2L	9539959	9540413	455	9540273	51.96	5.89732	2.05269	3.89580	macs_svb_01_peak_719
2L	9548347	9548749	403	9548498	42.65	5.29242	2.08387	3.35229	macs_svb_01_peak_720
2L	9569904	9570246	343	9570084	164.41	42.82795	3.62739	39.00871	macs_svb_01_peak_721
2L	9576365	9576582	218	9576547	100.82	7.82746	1.82467	5.63844	macs_svb_01_peak_722
2L	9576771	9576973	203	9576808	89.96	5.63377	1.68444	3.66325	macs_svb_01_peak_723
2L	9616551	9616787	237	9616701	82.20	10.47673	2.21289	8.09940	macs_svb_01_peak_724
2L	9660552	9660796	245	9660642	83.76	25.87623	4.04597	22.73368	macs_svb_01_peak_725
2L	9677452	9677682	231	9677504	47.31	6.28347	2.15653	4.23669	macs_svb_01_peak_726
2L	9680744	9680964	221	9680865	44.20	6.00363	2.15791	3.97766	macs_svb_01_peak_727
2L	9682005	9682332	328	9682175	58.94	11.93730	2.86131	9.46197	macs_svb_01_peak_728
2L	9682747	9683152	406	9683002	58.16	11.06614	2.68925	8.64563	macs_svb_01_peak_729
2L	9687627	9687901	275	9687757	64.37	11.43139	2.61471	8.99183	macs_svb_01_peak_730
2L	9691632	9691848	217	9691704	100.82	10.74204	2.07789	8.34220	macs_svb_01_peak_731
2L	9737840	9738072	233	9737957	81.43	17.22226	2.98656	14.46847	macs_svb_01_peak_732
2L	9739103	9739395	293	9739269	66.69	8.37461	2.18368	6.13932	macs_svb_01_peak_733
2L	9785414	9785676	263	9785491	69.02	10.14238	2.34183	7.78375	macs_svb_01_peak_734
2L	9793101	9793342	242	9793175	59.71	6.40113	2.01042	4.33755	macs_svb_01_peak_735
2L	9918456	9918666	211	9918552	91.51	12.30143	2.30126	9.80781	macs_svb_01_peak_736
2L	9921364	9921628	265	9921488	83.76	10.06756	2.17322	7.71631	macs_svb_01_peak_737
2L	9943466	9943665	200	9943509	56.61	4.71714	1.79702	2.85875	macs_svb_01_peak_738
2L	9954144	9954455	312	9954322	163.63	38.28039	3.34621	34.63374	macs_svb_01_peak_739
2L	9957043	9957262	220	9957153	158.98	22.60248	2.44618	19.60513	macs_svb_01_peak_740
2L	9996727	9996944	218	9996782	53.51	7.35144	2.23404	5.20640	macs_svb_01_peak_741
2L	9998725	9998981	257	9998801	38.78	3.48865	1.79493	1.82265	macs_svb_01_peak_742
2L	10010107	10010377	271	10010235	162.08	40.10734	3.46984	36.39536	macs_svb_01_peak_743
2L	10032923	10033307	385	10033038	45.76	4.89642	1.96451	3.02078	macs_svb_01_peak_744
2L	10057335	10057551	217	10057451	61.27	5.13412	1.79958	3.21599	macs_svb_01_peak_745
2L	10061372	10061572	201	10061433	76.00	17.24705	3.09238	14.49243	macs_svb_01_peak_746
2L	10117161	10117476	316	10117325	43.43	5.64335	2.12089	3.66399	macs_svb_01_peak_747
2L	10177457	10177780	324	10177586	44.98	6.00363	2.19493	3.97766	macs_svb_01_peak_748
2L	10195994	10196255	262	10196168	48.08	7.19825	2.28500	5.06303	macs_svb_01_peak_749
2L	10203789	10204192	404	10203934	99.27	13.34173	2.30390	10.79317	macs_svb_01_peak_750
2L	10210735	10210989	255	10210814	76.00	8.51616	2.06104	6.27361	macs_svb_01_peak_751
2L	10238914	10239389	476	10239058	72.90	10.74043	2.39774	8.34079	macs_svb_01_peak_752
2L	10261125	10261400	276	10261206	89.96	8.90351	2.00352	6.62770	macs_svb_01_peak_753
2L	10276389	10276729	341	10276613	74.45	12.38491	2.54896	9.88786	macs_svb_01_peak_754
2L	10279003	10279353	351	10279230	69.02	8.35893	2.12184	6.12533	macs_svb_01_peak_755
2L	10298438	10298640	203	10298470	74.45	9.59358	2.21910	7.27289	macs_svb_01_peak_756
2L	10299009	10299269	261	10299188	83.76	12.16616	2.39422	9.67905	macs_svb_01_peak_757
2L	10299472	10300130	659	10299960	143.47	26.62443	2.83275	23.45070	macs_svb_01_peak_758
2L	10314487	10314813	327	10314636	69.02	8.22305	2.10525	6.00326	macs_svb_01_peak_759
2L	10321464	10321679	216	10321609	64.37	5.27913	1.79582	3.34844	macs_svb_01_peak_760
2L	10328100	10328355	256	10328212	66.69	8.57349	2.20934	6.32685	macs_svb_01_peak_761
2L	10331267	10331484	218	10331363	87.63	10.83414	2.20480	8.43039	macs_svb_01_peak_762
2L	10338791	10339351	561	10339194	89.18	15.82609	2.67133	13.14119	macs_svb_01_peak_763
2L	10342211	10342559	349	10342387	58.16	9.58150	2.46515	7.26188	macs_svb_01_peak_764
2L	10345089	10345318	230	10345215	41.10	4.59856	1.94199	2.76141	macs_svb_01_peak_765
2L	10350487	10350725	239	10350617	48.86	7.12434	2.30821	5.00109	macs_svb_01_peak_766
2L	10351163	10351362	200	10351268	41.88	4.63596	1.98508	2.78448	macs_svb_01_peak_767
2L	10363823	10364023	201	10363848	62.04	4.27646	1.66864	2.48388	macs_svb_01_peak_768
2L	10381888	10382227	340	10382077	113.23	28.57468	3.46137	25.32237	macs_svb_01_peak_769
2L	10386294	10386585	292	10386467	104.69	20.89910	2.93270	17.97895	macs_svb_01_peak_770
2L	10413616	10413865	250	10413749	105.47	23.01928	3.10770	20.00474	macs_svb_01_peak_771
2L	10428425	10428814	390	10428699	113.23	18.90999	2.61624	16.07877	macs_svb_01_peak_772
2L	10439262	10439539	278	10439382	86.08	11.02983	2.22148	8.61120	macs_svb_01_peak_773
2L	10442004	10442413	410	10442165	69.80	12.59607	2.68371	10.08513	macs_svb_01_peak_774
2L	10447374	10447585	212	10447476	53.51	9.20286	2.53066	6.90549	macs_svb_01_peak_775
2L	10466176	10466488	313	10466315	48.08	3.35820	1.63606	1.72082	macs_svb_01_peak_776
2L	10466858	10467140	283	10467005	87.63	20.07680	3.18824	17.19078	macs_svb_01_peak_777
2L	10467640	10467999	360	10467801	58.94	8.91376	2.39756	6.63690	macs_svb_01_peak_778
2L	10472682	10473087	406	10472864	55.06	7.63193	2.22466	5.45589	macs_svb_01_peak_779
2L	10473765	10474011	247	10473909	56.61	8.13026	2.30450	5.91620	macs_svb_01_peak_780
2L	10474073	10474851	779	10474488	110.12	38.98363	4.63013	35.31301	macs_svb_01_peak_781
2L	10522555	10522853	299	10522710	72.90	19.28514	3.52768	16.43271	macs_svb_01_peak_782
2L	10527289	10527750	462	10527494	68.25	13.91685	2.86137	11.33084	macs_svb_01_peak_783
2L	10534734	10534934	201	10534830	57.39	10.61367	2.65400	8.22044	macs_svb_01_peak_784
2L	10555288	10555493	206	10555436	51.96	7.79790	2.36426	5.61082	macs_svb_01_peak_785
2L	10565777	10565977	201	10565919	59.71	7.30014	2.13784	5.15857	macs_svb_01_peak_786
2L	10590325	10590865	541	10590689	51.96	7.42601	2.30258	5.27516	macs_svb_01_peak_787
2L	10616848	10617059	212	10616997	80.65	15.35849	2.79635	12.70032	macs_svb_01_peak_788
2L	10617370	10617610	241	10617417	41.88	4.73066	2.00363	2.87050	macs_svb_01_peak_789
2L	10627830	10628039	210	10627875	44.98	4.94771	1.99912	3.04975	macs_svb_01_peak_790
2L	10658282	10658546	265	10658359	48.86	5.78625	2.07739	3.79406	macs_svb_01_peak_791
2L	10661511	10661933	423	10661787	115.55	29.69236	3.53187	26.39454	macs_svb_01_peak_792
2L	10665312	10665511	200	10665382	54.29	9.73927	2.58346	7.40602	macs_svb_01_peak_793
2L	10665683	10666357	675	10665792	89.96	20.92309	3.24856	18.00180	macs_svb_01_peak_794
2L	10671502	10671727	226	10671643	62.82	9.87185	2.45449	7.53157	macs_svb_01_peak_795
2L	10677521	10677746	226	10677633	62.82	13.90583	3.04641	11.32020	macs_svb_01_peak_796
2L	10679619	10679882	264	10679710	53.51	8.73965	2.45543	6.48227	macs_svb_01_peak_797
2L	10680540	10680841	302	10680725	69.80	17.60623	3.37960	14.83154	macs_svb_01_peak_798
2L	10682257	10682611	355	10682449	58.94	11.93730	2.86131	9.46197	macs_svb_01_peak_799
2L	10682970	10683178	209	10683087	48.86	5.29939	1.99430	3.35780	macs_svb_01_peak_800
2L	10685637	10686181	545	10685829	72.90	19.28514	3.52768	16.43271	macs_svb_01_peak_801
2L	10687569	10687973	405	10687840	66.69	12.32359	2.70777	9.82904	macs_svb_01_peak_802
2L	10689436	10689693	258	10689593	78.33	22.79871	3.78682	19.79203	macs_svb_01_peak_803
2L	10702090	10702297	208	10702206	39.55	4.29765	1.93579	2.49223	macs_svb_01_peak_804
2L	10703374	10703596	223	10703470	60.49	12.90769	2.93535	10.37835	macs_svb_01_peak_805
2L	10721437	10721644	208	10721524	42.65	5.29242	2.08387	3.35229	macs_svb_01_peak_806
2L	10724174	10724452	279	10724334	55.06	10.53570	2.67620	8.14772	macs_svb_01_peak_807
2L	10748379	10748609	231	10748518	72.12	11.26271	2.43580	8.83293	macs_svb_01_peak_808
2L	10749462	10749812	351	10749562	65.92	7.01633	2.02784	4.90025	macs_svb_01_peak_809
2L	10752402	10752631	230	10752507	96.94	17.53148	2.75110	14.76621	macs_svb_01_peak_810
2L	10760671	10760880	210	10760777	90.74	14.47504	2.53412	11.86014	macs_svb_01_peak_811
2L	10858161	10858382	222	10858223	72.12	8.87760	2.15067	6.60361	macs_svb_01_peak_812
2L	10916967	10917185	219	10917038	49.63	7.93907	2.41706	5.73732	macs_svb_01_peak_813
2L	10964425	10964909	485	10964598	89.96	14.05966	2.51270	11.46682	macs_svb_01_peak_814
2L	10986384	10986667	284	10986526	71.35	13.12036	2.69350	10.58101	macs_svb_01_peak_815
2L	10987017	10987807	791	10987186	79.10	13.51470	2.58395	10.95364	macs_svb_01_peak_816
2L	10989136	10989477	342	10989302	113.23	19.85452	2.69399	16.97906	macs_svb_01_peak_817
2L	10994593	10994792	200	10994673	49.63	5.79268	2.05324	3.79948	macs_svb_01_peak_818
2L	10995634	10995839	206	10995714	64.37	11.43139	2.61471	8.99183	macs_svb_01_peak_819
2L	10996425	10996669	245	10996478	51.96	6.77573	2.19567	4.67806	macs_svb_01_peak_820
2L	10996764	10997000	237	10996938	51.18	6.75351	2.15993	4.65716	macs_svb_01_peak_821
2L	11018887	11019179	293	11019007	53.51	6.47364	2.09656	4.40486	macs_svb_01_peak_822
2L	11033277	11033584	308	11033461	58.94	10.19416	2.59028	7.83233	macs_svb_01_peak_823
2L	11050503	11050702	200	11050523	38.78	3.59056	1.81624	1.91276	macs_svb_01_peak_824
2L	11055526	11055729	204	11055665	77.55	10.70942	2.31034	8.31170	macs_svb_01_peak_825
2L	11056106	11056337	232	11056242	72.90	11.96360	2.54822	9.48674	macs_svb_01_peak_826
2L	11057514	11057734	221	11057592	67.47	11.67000	2.58963	9.21585	macs_svb_01_peak_827
2L	11057967	11058201	235	11058133	72.90	7.39021	1.99725	5.24198	macs_svb_01_peak_828
2L	11065935	11066185	251	11066111	81.43	9.37556	2.11356	7.06811	macs_svb_01_peak_829
2L	11076302	11076550	249	11076394	45.76	6.37306	2.23196	4.31140	macs_svb_01_peak_830
2L	11091160	11091434	275	11091276	119.43	28.16931	3.30849	24.93285	macs_svb_01_peak_831
2L	11142315	11142620	306	11142450	39.55	4.29765	1.93579	2.49223	macs_svb_01_peak_832
2L	11146755	11147014	260	11146848	41.10	4.95104	2.00983	3.04975	macs_svb_01_peak_833
2L	11169889	11170100	212	11170039	53.51	8.59034	2.43133	6.34326	macs_svb_01_peak_834
2L	11184133	11184435	303	11184296	65.92	15.45328	3.19449	12.78471	macs_svb_01_peak_835
2L	11186250	11186888	639	11186581	51.96	8.59560	2.49809	6.34803	macs_svb_01_peak_836
2L	11188787	11189000	214	11188925	76.78	8.20415	2.04673	5.98567	macs_svb_01_peak_837
2L	11192724	11193302	579	11192971	97.71	29.01658	3.94859	25.74610	macs_svb_01_peak_838
2L	11196350	11196562	213	11196420	57.39	9.16797	2.43284	6.87645	macs_svb_01_peak_839
2L	11206207	11206854	648	11206639	82.98	16.81535	2.93636	14.08149	macs_svb_01_peak_840
2L	11208988	11209239	252	11209144	69.02	14.10174	2.85333	11.50676	macs_svb_01_peak_841
2L	11211833	11212066	234	11211914	78.33	7.46463	1.93480	5.31191	macs_svb_01_peak_842
2L	11224391	11224683	293	11224628	49.63	4.51183	1.83986	2.68343	macs_svb_01_peak_843
2L	11229362	11229756	395	11229511	72.90	16.67468	3.16075	13.94665	macs_svb_01_peak_844
2L	11234605	11234947	343	11234775	80.65	23.54922	3.83350	20.50850	macs_svb_01_peak_845
2L	11243991	11244197	207	11244071	71.35	13.81212	2.78259	11.23708	macs_svb_01_peak_846
2L	11269009	11269746	738	11269111	60.49	10.41527	2.55995	8.04211	macs_svb_01_peak_847
2L	11313693	11313895	203	11313825	42.65	5.29242	2.08387	3.35229	macs_svb_01_peak_848
2L	11314219	11314469	251	11314346	47.31	7.13875	2.30600	5.00864	macs_svb_01_peak_849
2L	11323960	11324234	275	11324077	77.55	19.75855	3.41528	16.88835	macs_svb_01_peak_850
2L	11327642	11328212	571	11327696	48.86	4.43217	1.84657	2.61338	macs_svb_01_peak_851
2L	11331676	11331978	303	11331817	84.53	26.50727	4.08299	23.33819	macs_svb_01_peak_852
2L	11341056	11341296	241	11341159	58.94	11.93730	2.86131	9.46197	macs_svb_01_peak_853
2L	11345045	11345252	208	11345172	41.10	4.95104	2.00983	3.04975	macs_svb_01_peak_854
2L	11356812	11357011	200	11356836	36.45	3.39409	1.78771	1.73952	macs_svb_01_peak_855
2L	11357258	11357745	488	11357434	48.86	7.53466	2.38004	5.36438	macs_svb_01_peak_856
2L	11395727	11395940	214	11395852	42.65	5.29242	2.08387	3.35229	macs_svb_01_peak_857
2L	11404318	11404732	415	11404488	55.06	7.74945	2.24246	5.56492	macs_svb_01_peak_858
2L	11404788	11405255	468	11405059	92.29	22.52602	3.33165	19.53307	macs_svb_01_peak_859
2L	11423711	11423935	225	11423792	39.55	4.29765	1.93579	2.49223	macs_svb_01_peak_860
2L	11434819	11435068	250	11434913	43.43	5.10066	2.01949	3.18581	macs_svb_01_peak_861
2L	11444253	11444848	596	11444656	79.10	14.72127	2.72272	12.09479	macs_svb_01_peak_862
2L	11453073	11453308	236	11453219	48.86	7.53466	2.38004	5.36438	macs_svb_01_peak_863
2L	11468192	11468462	271	11468323	70.57	10.09584	2.33895	7.73913	macs_svb_01_peak_864
2L	11470865	11471200	336	11471023	45.76	2.95454	1.61225	1.38273	macs_svb_01_peak_865
2L	11528030	11528532	503	11528375	48.86	7.53466	2.38004	5.36438	macs_svb_01_peak_866
2L	11528911	11529117	207	11528967	44.98	6.00363	2.19493	3.97766	macs_svb_01_peak_867
2L	11589157	11589361	205	11589255	53.51	9.63868	2.60216	7.31134	macs_svb_01_peak_868
2L	11785003	11785305	303	11785182	38.78	3.98604	1.89877	2.22557	macs_svb_01_peak_869
2L	11814023	11814418	396	11814270	71.35	10.23595	2.33378	7.87207	macs_svb_01_peak_870
2L	11849584	11849784	201	11849641	49.63	7.93907	2.41706	5.73732	macs_svb_01_peak_871
2L	11872396	11872798	403	11872650	69.02	17.60623	3.34257	14.83154	macs_svb_01_peak_872
2L	11873819	11874125	307	11873927	49.63	7.93907	2.41706	5.73732	macs_svb_01_peak_873
2L	11902560	11902837	278	11902719	61.27	13.40335	2.97237	10.84774	macs_svb_01_peak_874
2L	11904317	11904565	249	11904411	52.73	9.20177	2.56514	6.90445	macs_svb_01_peak_875
2L	11931608	11931815	208	11931726	58.16	11.93730	2.82429	9.46197	macs_svb_01_peak_876
2L	11954571	11954900	330	11954748	82.20	16.46737	2.86912	13.75076	macs_svb_01_peak_877
2L	11955504	11956254	751	11955968	108.57	34.52977	4.21431	31.02721	macs_svb_01_peak_878
2L	11956978	11957338	361	11957172	65.92	14.77016	3.09236	12.14159	macs_svb_01_peak_879
2L	11958183	11958432	250	11958290	62.04	12.59990	2.81434	10.08865	macs_svb_01_peak_880
2L	12028201	12028423	223	12028294	64.37	11.43139	2.61471	8.99183	macs_svb_01_peak_881
2L	12065740	12065976	237	12065890	63.59	14.41506	3.08343	11.80248	macs_svb_01_peak_882
2L	12066942	12067141	200	12067033	41.88	4.95104	2.04685	3.04975	macs_svb_01_peak_883
2L	12074414	12074826	413	12074751	103.92	7.82202	1.80895	5.63317	macs_svb_01_peak_884
2L	12103235	12103710	476	12103589	147.35	26.04222	2.74718	22.89289	macs_svb_01_peak_885
2L	12109156	12109390	235	12109236	118.65	20.53948	2.69490	17.63269	macs_svb_01_peak_886
2L	12124877	12125233	357	12125050	72.90	19.28514	3.52768	16.43271	macs_svb_01_peak_887
2L	12174845	12175285	441	12175245	62.04	4.53553	1.70381	2.70525	macs_svb_01_peak_888
2L	12177183	12177599	417	12177488	48.08	4.84901	1.88776	2.97712	macs_svb_01_peak_889
2L	12200092	12200401	310	12200302	53.51	9.63868	2.60216	7.31134	macs_svb_01_peak_890
2L	12201363	12201565	203	12201482	47.31	7.13875	2.30600	5.00864	macs_svb_01_peak_891
2L	12249873	12250090	218	12249964	52.73	9.20177	2.56514	6.90445	macs_svb_01_peak_892
2L	12314940	12315139	200	12315020	50.41	8.35181	2.45408	6.11929	macs_svb_01_peak_893
2L	12337221	12337452	232	12337343	60.49	12.90769	2.93535	10.37835	macs_svb_01_peak_894
2L	12373016	12373231	216	12373156	43.43	5.61541	2.11566	3.64626	macs_svb_01_peak_895
2L	12397232	12397471	240	12397350	48.86	6.88311	2.26625	4.77639	macs_svb_01_peak_896
2L	12403250	12403532	283	12403419	51.18	8.77277	2.49110	6.50458	macs_svb_01_peak_897
2L	12415739	12416129	391	12415953	91.51	31.06257	4.41617	27.70427	macs_svb_01_peak_898
2L	12423211	12423502	292	12423321	65.14	12.98580	2.80030	10.45233	macs_svb_01_peak_899
2L	12424622	12424966	345	12424834	71.35	8.52819	2.12786	6.28443	macs_svb_01_peak_900
2L	12427799	12428019	221	12427905	86.08	13.36958	2.45995	10.81902	macs_svb_01_peak_901
2L	12455648	12455875	228	12455745	71.35	5.12310	1.72255	3.20665	macs_svb_01_peak_902
2L	12461788	12462025	238	12461900	67.47	4.15117	1.63023	2.37135	macs_svb_01_peak_903
2L	12465390	12465998	609	12465843	77.55	17.21739	3.08529	14.46405	macs_svb_01_peak_904
2L	12467350	12467564	215	12467442	56.61	7.96127	2.27898	5.75824	macs_svb_01_peak_905
2L	12467664	12467915	252	12467786	70.57	10.47265	2.38573	8.09560	macs_svb_01_peak_906
2L	12475978	12476304	327	12476151	68.25	11.69220	2.56464	9.23639	macs_svb_01_peak_907
2L	12483846	12484077	232	12484001	116.33	12.29787	2.07292	9.80438	macs_svb_01_peak_908
2L	12489814	12490013	200	12489905	60.49	7.33253	2.12035	5.18900	macs_svb_01_peak_909
2L	12492493	12493100	608	12493083	75.22	4.80297	1.65706	2.93676	macs_svb_01_peak_910
2L	12494011	12494292	282	12494122	62.04	9.60693	2.38792	7.28534	macs_svb_01_peak_911
2L	12497939	12498294	356	12498112	94.61	23.26860	3.37616	20.24316	macs_svb_01_peak_912
2L	12522989	12523189	201	12523076	47.31	5.52925	2.02627	3.56758	macs_svb_01_peak_913
2L	12524125	12524346	222	12524163	62.04	5.25875	1.80118	3.33014	macs_svb_01_peak_914
2L	12525360	12525599	240	12525538	55.84	5.68414	1.95990	3.70055	macs_svb_01_peak_915
2L	12528594	12528875	282	12528765	64.37	9.37809	2.33456	7.07034	macs_svb_01_peak_916
2L	12530827	12531098	272	12530944	83.76	13.63979	2.55288	11.07336	macs_svb_01_peak_917
2L	12573568	12573872	305	12573683	43.43	5.64335	2.12089	3.66399	macs_svb_01_peak_918
2L	12589973	12590340	368	12590221	55.84	9.02166	2.47117	6.73882	macs_svb_01_peak_919
2L	12617363	12617572	210	12617456	58.16	9.17533	2.40502	6.88338	macs_svb_01_peak_920
2L	12624114	12624317	204	12624206	51.96	7.48681	2.31264	5.33289	macs_svb_01_peak_921
2L	12628655	12628930	276	12628762	82.98	25.25028	4.00895	22.13329	macs_svb_01_peak_922
2L	12638379	12638624	246	12638475	45.76	6.37306	2.23196	4.31140	macs_svb_01_peak_923
2L	12644374	12644684	311	12644543	57.39	11.46278	2.78727	9.01785	macs_svb_01_peak_924
2L	12652314	12652584	271	12652435	38.78	3.98604	1.89877	2.22557	macs_svb_01_peak_925
2L	12656213	12656444	232	12656296	68.25	17.05865	3.30555	14.31155	macs_svb_01_peak_926
2L	12712953	12713306	354	12713135	56.61	7.64453	2.23131	5.46787	macs_svb_01_peak_927
2L	12721911	12722230	320	12722061	162.86	29.18124	2.79621	25.90223	macs_svb_01_peak_928
2L	12750218	12750449	232	12750347	55.84	9.73062	2.58350	7.39830	macs_svb_01_peak_929
2L	12830423	12830645	223	12830556	48.08	7.53466	2.34302	5.36438	macs_svb_01_peak_930
2L	12833825	12834054	230	12833926	65.92	15.45328	3.19449	12.78471	macs_svb_01_peak_931
2L	12860837	12861073	237	12860969	58.16	11.72252	2.79073	9.26554	macs_svb_01_peak_932
2L	12863544	12863761	218	12863637	55.06	10.53570	2.67620	8.14772	macs_svb_01_peak_933
2L	12994434	12994650	217	12994491	55.06	6.64537	2.07635	4.56383	macs_svb_01_peak_934
2L	13000704	13001060	357	13000730	85.31	6.30208	1.76136	4.25314	macs_svb_01_peak_935
2L	13003909	13004116	208	13003948	60.49	6.19296	1.96203	4.15219	macs_svb_01_peak_936
2L	13004164	13004419	256	13004235	69.80	9.25179	2.25610	6.95075	macs_svb_01_peak_937
2L	13019261	13019482	222	13019382	100.82	13.79314	2.34601	11.21909	macs_svb_01_peak_938
2L	13021330	13021910	581	13021501	140.37	35.73661	3.53420	32.18746	macs_svb_01_peak_939
2L	13036601	13036808	208	13036637	42.65	5.29242	2.08387	3.35229	macs_svb_01_peak_940
2L	13049200	13049482	283	13049304	55.06	10.53570	2.67620	8.14772	macs_svb_01_peak_941
2L	13073017	13073270	254	13073134	88.41	17.09867	2.82939	14.35034	macs_svb_01_peak_942
2L	13073910	13074151	242	13074029	72.12	16.07243	3.04678	13.37263	macs_svb_01_peak_943
2L	13082844	13083083	240	13083018	44.98	6.00363	2.19493	3.97766	macs_svb_01_peak_944
2L	13083541	13083965	425	13083792	89.18	25.47919	3.75767	22.35261	macs_svb_01_peak_945
2L	13103486	13103717	232	13103570	48.86	7.53466	2.38004	5.36438	macs_svb_01_peak_946
2L	13126828	13127176	349	13126977	41.88	4.82710	2.02254	2.95803	macs_svb_01_peak_947
2L	13140865	13141073	209	13140976	39.55	4.29765	1.93579	2.49223	macs_svb_01_peak_948
2L	13145094	13145390	297	13145228	86.08	26.84844	4.03158	23.66722	macs_svb_01_peak_949
2L	13156437	13156661	225	13156484	49.63	7.93907	2.41706	5.73732	macs_svb_01_peak_950
2L	13156738	13156979	242	13156902	49.63	7.93907	2.41706	5.73732	macs_svb_01_peak_951
2L	13165057	13165388	332	13165260	124.08	20.47282	2.60588	17.56841	macs_svb_01_peak_952
2L	13191964	13192191	228	13192034	100.82	11.65067	2.15714	9.19707	macs_svb_01_peak_953
2L	13222301	13222626	326	13222476	110.90	20.88104	2.84006	17.96160	macs_svb_01_peak_954
2L	13258764	13259047	284	13258957	67.47	16.51725	3.26853	13.79614	macs_svb_01_peak_955
2L	13260386	13260804	419	13260474	48.86	7.50121	2.37416	5.34581	macs_svb_01_peak_956
2L	13282924	13283152	229	13283015	50.41	4.72950	1.85590	2.86980	macs_svb_01_peak_957
2L	13349501	13349746	246	13349560	40.33	4.61938	1.97281	2.77031	macs_svb_01_peak_958
2L	13373884	13374111	228	13373941	129.51	10.02069	1.83818	7.67215	macs_svb_01_peak_959
2L	13387376	13387590	215	13387433	121.76	27.38827	3.21350	24.18528	macs_svb_01_peak_960
2L	13420597	13420970	374	13420734	52.73	7.21113	2.23896	5.07487	macs_svb_01_peak_961
2L	13445595	13445923	329	13445652	73.67	3.28246	1.49348	1.65479	macs_svb_01_peak_962
2L	13500497	13500716	220	13500679	65.92	7.01633	2.02784	4.90025	macs_svb_01_peak_963
2L	13503873	13504096	224	13504018	50.41	6.18477	2.09318	4.14439	macs_svb_01_peak_964
2L	13515006	13515273	268	13515235	76.78	11.57247	2.43050	9.12201	macs_svb_01_peak_965
2L	13530816	13531295	480	13530891	41.88	4.95104	2.04685	3.04975	macs_svb_01_peak_966
2L	13539924	13540271	348	13540150	49.63	4.72450	1.87529	2.86508	macs_svb_01_peak_967
2L	13549791	13549990	200	13549886	65.92	7.66589	2.11233	5.48799	macs_svb_01_peak_968
2L	13565457	13565759	303	13565544	41.10	4.95104	2.00983	3.04975	macs_svb_01_peak_969
2L	13568634	13569230	597	13568986	60.49	6.34826	1.98355	4.29461	macs_svb_01_peak_970
2L	13571035	13571460	426	13571107	56.61	10.95322	2.74345	8.54254	macs_svb_01_peak_971
2L	13586763	13587002	240	13586907	56.61	10.99554	2.75024	8.57863	macs_svb_01_peak_972
2L	13673016	13673217	202	13673170	49.63	7.93907	2.41706	5.73732	macs_svb_01_peak_973
2L	13688363	13688572	210	13688505	53.51	9.63868	2.60216	7.31134	macs_svb_01_peak_974
2L	13704905	13705140	236	13704923	37.22	3.68479	1.82473	1.98304	macs_svb_01_peak_975
2L	13724927	13725127	201	13725048	44.98	6.00363	2.19493	3.97766	macs_svb_01_peak_976
2L	13747935	13748158	224	13748086	54.29	7.37608	2.21144	5.22915	macs_svb_01_peak_977
2L	13763904	13764123	220	13763954	44.98	6.00363	2.19493	3.97766	macs_svb_01_peak_978
2L	13778717	13778971	255	13778810	110.12	21.82805	2.90290	18.86440	macs_svb_01_peak_979
2L	13780303	13780602	300	13780417	131.06	25.70100	2.90885	22.56727	macs_svb_01_peak_980
2L	13790747	13791019	273	13790879	89.96	13.84245	2.49068	11.26614	macs_svb_01_peak_981
2L	13835153	13835540	388	13835427	135.71	18.77870	2.39012	15.95264	macs_svb_01_peak_982
2L	13839537	13840057	521	13839919	194.65	69.65030	4.86702	64.81661	macs_svb_01_peak_983
2L	13840367	13840902	536	13840649	195.43	76.21754	5.30891	71.14775	macs_svb_01_peak_984
2L	13843857	13844201	345	13843987	68.25	13.42349	2.79440	10.86735	macs_svb_01_peak_985
2L	13849629	13849838	210	13849767	44.20	6.00363	2.15791	3.97766	macs_svb_01_peak_986
2L	13883333	13883542	210	13883379	52.73	5.55749	1.97555	3.59335	macs_svb_01_peak_987
2L	13904469	13904770	302	13904541	183.02	16.23533	1.95767	13.52889	macs_svb_01_peak_988
2L	13905383	13905616	234	13905521	63.59	6.94810	2.03248	4.83782	macs_svb_01_peak_989
2L	13918456	13918776	321	13918667	52.73	9.20177	2.56514	6.90445	macs_svb_01_peak_990
2L	13934183	13934395	213	13934303	42.65	5.29242	2.08387	3.35229	macs_svb_01_peak_991
2L	13937059	13937316	258	13937160	57.39	11.46278	2.78727	9.01785	macs_svb_01_peak_992
2L	14003891	14004158	268	14003993	39.55	4.29765	1.93579	2.49223	macs_svb_01_peak_993
2L	14020921	14021556	636	14021408	154.33	43.10857	3.82580	39.27741	macs_svb_01_peak_994
2L	14022179	14022540	362	14022306	162.08	38.80105	3.38345	35.13601	macs_svb_01_peak_995
2L	14022697	14022922	226	14022785	95.39	14.22926	2.43405	11.62861	macs_svb_01_peak_996
2L	14047167	14047468	302	14047302	62.04	13.23072	2.90780	10.68634	macs_svb_01_peak_997
2L	14091737	14092007	271	14091824	73.67	15.64071	2.98695	12.96346	macs_svb_01_peak_998
2L	14092081	14092322	242	14092143	41.88	4.95104	2.04685	3.04975	macs_svb_01_peak_999
2L	14121029	14121228	200	14121141	50.41	8.35181	2.45408	6.11929	macs_svb_01_peak_1000
2L	14122771	14123036	266	14122912	70.57	17.23337	3.28311	14.47898	macs_svb_01_peak_1001
2L	14123634	14123964	331	14123820	71.35	18.71955	3.45364	15.89534	macs_svb_01_peak_1002
2L	14141242	14141621	380	14141505	68.25	17.05865	3.30555	14.31155	macs_svb_01_peak_1003
2L	14159896	14160460	565	14160072	66.69	15.32372	3.13399	12.66741	macs_svb_01_peak_1004
2L	14177901	14178125	225	14178100	42.65	3.52465	1.74613	1.85499	macs_svb_01_peak_1005
2L	14180455	14180659	205	14180587	83.76	11.66818	2.34131	9.21407	macs_svb_01_peak_1006
2L	14206761	14207170	410	14207016	85.31	14.64127	2.61535	12.01772	macs_svb_01_peak_1007
2L	14227286	14227644	359	14227560	48.08	4.99824	1.91278	3.09228	macs_svb_01_peak_1008
2L	14231237	14231457	221	14231383	65.14	10.34732	2.43891	7.97700	macs_svb_01_peak_1009
2L	14233657	14234372	716	14234031	110.12	24.66468	3.15690	21.57521	macs_svb_01_peak_1010
2L	14235214	14235457	244	14235312	42.65	3.80253	1.79939	2.08578	macs_svb_01_peak_1011
2L	14237540	14238246	707	14237672	64.37	13.38691	2.89237	10.83536	macs_svb_01_peak_1012
2L	14238582	14238809	228	14238733	62.82	12.26292	2.79898	9.77109	macs_svb_01_peak_1013
2L	14245630	14246180	551	14245987	132.61	12.99848	2.02444	10.46457	macs_svb_01_peak_1014
2L	14252494	14252796	303	14252659	112.45	22.16099	2.90896	19.18335	macs_svb_01_peak_1015
2L	14269177	14269458	282	14269370	41.10	3.85603	1.79924	2.13430	macs_svb_01_peak_1016
2L	14281624	14281939	316	14281899	46.53	3.87253	1.76040	2.14879	macs_svb_01_peak_1017
2L	14295574	14295902	329	14295715	47.31	6.45196	2.18581	4.38529	macs_svb_01_peak_1018
2L	14317758	14318036	279	14317871	103.92	11.74728	2.14120	9.28892	macs_svb_01_peak_1019
2L	14328062	14328281	220	14328156	58.16	11.50496	2.75692	9.05844	macs_svb_01_peak_1020
2L	14361717	14362035	319	14361893	141.14	36.59965	3.57684	33.01391	macs_svb_01_peak_1021
2L	14367235	14367558	324	14367426	96.16	23.70990	3.35974	20.66202	macs_svb_01_peak_1022
2L	14367838	14368041	204	14367900	55.84	6.46244	2.07738	4.39515	macs_svb_01_peak_1023
2L	14368219	14368478	260	14368311	69.80	7.84691	2.08224	5.65660	macs_svb_01_peak_1024
2L	14372392	14372680	289	14372473	81.43	12.94258	2.49785	10.41181	macs_svb_01_peak_1025
2L	14382744	14382965	222	14382931	51.18	5.99624	2.03843	3.97766	macs_svb_01_peak_1026
2L	14394606	14394977	372	14394771	69.80	10.07980	2.35988	7.72731	macs_svb_01_peak_1027
2L	14397240	14397471	232	14397411	63.59	7.85186	2.15307	5.66105	macs_svb_01_peak_1028
2L	14399466	14399724	259	14399627	57.39	6.98256	2.10939	4.87029	macs_svb_01_peak_1029
2L	14403599	14404011	413	14403769	128.74	31.32265	3.41409	27.95539	macs_svb_01_peak_1030
2L	14404767	14405044	278	14404858	70.57	10.80980	2.42781	8.40710	macs_svb_01_peak_1031
2L	14405797	14405997	201	14405939	73.67	8.18991	2.07427	5.97251	macs_svb_01_peak_1032
2L	14411062	14411263	202	14411124	68.25	7.71140	2.06087	5.52970	macs_svb_01_peak_1033
2L	14414417	14414948	532	14414603	104.69	29.33952	3.77480	26.05481	macs_svb_01_peak_1034
2L	14415626	14415904	279	14415896	42.65	3.17649	1.67897	1.56193	macs_svb_01_peak_1035
2L	14422250	14422773	524	14422362	176.04	49.34267	3.84873	45.27302	macs_svb_01_peak_1036
2L	14429559	14429764	206	14429595	53.51	5.85948	2.00112	3.86105	macs_svb_01_peak_1037
2L	14434106	14434353	248	14434211	49.63	5.06849	1.93255	3.15679	macs_svb_01_peak_1038
2L	14442832	14443044	213	14442918	72.90	14.84776	2.91627	12.21576	macs_svb_01_peak_1039
2L	14444817	14445028	212	14444866	54.29	4.95740	1.84287	3.05512	macs_svb_01_peak_1040
2L	14458302	14458503	202	14458436	96.94	18.33934	2.83061	15.53263	macs_svb_01_peak_1041
2L	14460638	14460936	299	14460699	49.63	5.59631	2.02047	3.62975	macs_svb_01_peak_1042
2L	14461133	14461403	271	14461263	107.80	37.00608	4.54075	33.40481	macs_svb_01_peak_1043
2L	14462577	14462973	397	14462863	93.84	24.87857	3.59232	21.78005	macs_svb_01_peak_1044
2L	14471180	14471486	307	14471343	49.63	7.93907	2.41706	5.73732	macs_svb_01_peak_1045
2L	14473999	14474253	255	14474174	52.73	6.87083	2.18435	4.76563	macs_svb_01_peak_1046
2L	14483833	14484062	230	14483899	72.12	15.14899	2.92491	12.50023	macs_svb_01_peak_1047
2L	14495233	14495639	407	14495423	78.33	6.95902	1.87978	4.84799	macs_svb_01_peak_1048
2L	14499826	14500035	210	14499897	65.92	8.03141	2.16006	5.82427	macs_svb_01_peak_1049
2L	14501505	14501864	360	14501553	55.84	5.25066	1.89457	3.32290	macs_svb_01_peak_1050
2L	14502524	14502906	383	14502687	120.20	34.30026	3.83559	30.81132	macs_svb_01_peak_1051
2L	14504084	14504585	502	14504176	72.90	11.41050	2.47981	8.97276	macs_svb_01_peak_1052
2L	14505066	14505441	376	14505260	68.25	9.10098	2.23372	6.81356	macs_svb_01_peak_1053
2L	14512824	14513117	294	14512967	111.67	23.83037	3.07853	20.77783	macs_svb_01_peak_1054
2L	14515665	14515898	234	14515768	86.08	15.91475	2.72814	13.22537	macs_svb_01_peak_1055
2L	14519316	14519547	232	14519423	86.86	19.95561	3.20648	17.07425	macs_svb_01_peak_1056
2L	14521506	14521852	347	14521686	79.88	18.66841	3.22995	15.84920	macs_svb_01_peak_1057
2L	14529247	14529455	209	14529364	62.04	8.04042	2.17383	5.83222	macs_svb_01_peak_1058
2L	14537666	14537877	212	14537801	76.00	11.98435	2.45380	9.50617	macs_svb_01_peak_1059
2L	14546975	14547183	209	14547104	94.61	13.45039	2.37843	10.89285	macs_svb_01_peak_1060
2L	14552214	14552441	228	14552361	78.33	17.57349	3.09629	14.80565	macs_svb_01_peak_1061
2L	14553984	14554202	219	14554087	63.59	9.61769	2.39230	7.29545	macs_svb_01_peak_1062
2L	14556914	14557134	221	14557021	55.06	6.26446	2.01951	4.21879	macs_svb_01_peak_1063
2L	14599042	14599266	225	14599111	59.71	5.60018	1.89733	3.63312	macs_svb_01_peak_1064
2L	14611552	14611963	412	14611662	52.73	6.92651	2.19326	4.81749	macs_svb_01_peak_1065
2L	14613592	14613924	333	14613732	82.98	18.09426	3.08750	15.30101	macs_svb_01_peak_1066
2L	14615124	14615369	246	14615267	88.41	21.47183	3.31634	18.52689	macs_svb_01_peak_1067
2L	14615520	14615739	220	14615620	59.71	7.76816	2.20460	5.58309	macs_svb_01_peak_1068
2L	14619706	14619908	203	14619774	72.90	8.77085	2.16077	6.50458	macs_svb_01_peak_1069
2L	14626920	14627328	409	14627244	54.29	8.29816	2.35460	6.07379	macs_svb_01_peak_1070
2L	14629239	14629487	249	14629368	62.82	10.56516	2.55267	8.17519	macs_svb_01_peak_1071
2L	14630058	14630267	210	14630199	53.51	5.50897	1.94680	3.54872	macs_svb_01_peak_1072
2L	14636153	14636427	275	14636230	55.06	3.78338	1.64887	2.06904	macs_svb_01_peak_1073
2L	14641199	14641450	252	14641259	46.53	6.14360	2.16049	4.10664	macs_svb_01_peak_1074
2L	14656293	14656582	290	14656373	48.86	4.39222	1.83976	2.57765	macs_svb_01_peak_1075
2L	14660843	14661186	344	14660870	55.84	5.68414	1.95990	3.70055	macs_svb_01_peak_1076
2L	14664178	14664391	214	14664273	44.20	4.85430	1.94846	2.98190	macs_svb_01_peak_1077
2L	14667786	14668884	1099	14668003	57.39	9.92284	2.54747	7.57992	macs_svb_01_peak_1078
2L	14673989	14674311	323	14674145	81.43	10.79402	2.26453	8.39182	macs_svb_01_peak_1079
2L	14674727	14675002	276	14674856	146.57	53.76475	4.91907	49.53678	macs_svb_01_peak_1080
2L	14679375	14679605	231	14679499	61.27	9.86632	2.45140	7.52701	macs_svb_01_peak_1081
2L	14689367	14689671	305	14689522	196.21	62.04363	4.30579	57.51827	macs_svb_01_peak_1082
2L	14697283	14697566	284	14697367	69.80	10.07980	2.35988	7.72731	macs_svb_01_peak_1083
2L	14698003	14698264	262	14698135	60.49	12.31508	2.84413	9.82118	macs_svb_01_peak_1084
2L	14701484	14701819	336	14701647	90.74	22.08424	3.34800	19.10963	macs_svb_01_peak_1085
2L	14713701	14713902	202	14713810	58.16	11.93730	2.82429	9.46197	macs_svb_01_peak_1086
2L	14745297	14745509	213	14745420	69.80	17.54940	3.37125	14.78258	macs_svb_01_peak_1087
2L	14815370	14815578	209	14815509	40.33	4.61938	1.97281	2.77031	macs_svb_01_peak_1088
2L	14820831	14821089	259	14821005	44.98	4.08069	1.83919	2.30887	macs_svb_01_peak_1089
2L	14850769	14851319	551	14851028	73.67	19.85656	3.56470	16.97906	macs_svb_01_peak_1090
2L	14851397	14851903	507	14851669	89.18	24.24361	3.60737	21.17205	macs_svb_01_peak_1091
2L	14975701	14975900	200	14975876	41.88	4.01865	1.86425	2.25400	macs_svb_01_peak_1092
2L	14980429	14980971	543	14980775	55.84	9.73062	2.58350	7.39830	macs_svb_01_peak_1093
2L	14992129	14992328	200	14992251	42.65	5.29242	2.08387	3.35229	macs_svb_01_peak_1094
2L	14995193	14995412	220	14995325	72.90	9.89215	2.29498	7.55064	macs_svb_01_peak_1095
2L	14995733	14996443	711	14995991	86.08	12.97204	2.41895	10.43893	macs_svb_01_peak_1096
2L	14997168	14997463	296	14997319	73.67	15.64071	2.98695	12.96346	macs_svb_01_peak_1097
2L	15017638	15017880	243	15017726	51.18	8.77277	2.49110	6.50458	macs_svb_01_peak_1098
2L	15032526	15032769	244	15032670	41.10	4.01865	1.83053	2.25400	macs_svb_01_peak_1099
2L	15032837	15033196	360	15033047	44.98	5.91895	2.17914	3.91595	macs_svb_01_peak_1100
2L	15034050	15034303	254	15034141	62.04	10.72388	2.54403	8.32534	macs_svb_01_peak_1101
2L	15056078	15056401	324	15056316	61.27	6.08412	1.92892	4.05241	macs_svb_01_peak_1102
2L	15056652	15056922	271	15056726	82.20	13.54293	2.54137	10.98019	macs_svb_01_peak_1103
2L	15061401	15061719	319	15061552	120.20	29.12997	3.36680	25.85374	macs_svb_01_peak_1104
2L	15085852	15086110	259	15086001	42.65	5.29242	2.08387	3.35229	macs_svb_01_peak_1105
2L	15096675	15097109	435	15096804	58.16	7.70746	2.19124	5.52612	macs_svb_01_peak_1106
2L	15099625	15099895	271	15099728	44.98	6.00363	2.19493	3.97766	macs_svb_01_peak_1107
2L	15130390	15130616	227	15130466	41.10	4.95104	2.00983	3.04975	macs_svb_01_peak_1108
2L	15248392	15248930	539	15248818	104.69	22.76055	3.10866	19.75761	macs_svb_01_peak_1109
2L	15271387	15271714	328	15271581	98.49	10.57164	2.07271	8.18100	macs_svb_01_peak_1110
2L	15306626	15306849	224	15306694	38.00	3.55106	1.77274	1.87692	macs_svb_01_peak_1111
2L	15333322	15333795	474	15333620	147.35	24.52092	2.64907	21.43899	macs_svb_01_peak_1112
2L	15342863	15343243	381	15343032	44.20	6.00363	2.15791	3.97766	macs_svb_01_peak_1113
2L	15345398	15345624	227	15345485	52.73	9.20177	2.56514	6.90445	macs_svb_01_peak_1114
2L	15358407	15358762	356	15358553	58.94	11.93730	2.86131	9.46197	macs_svb_01_peak_1115
2L	15371678	15371983	306	15371840	56.61	10.99554	2.75024	8.57863	macs_svb_01_peak_1116
2L	15400364	15400695	332	15400554	55.06	10.53570	2.67620	8.14772	macs_svb_01_peak_1117
2L	15400867	15401145	279	15401032	44.20	6.00363	2.15791	3.97766	macs_svb_01_peak_1118
2L	15401864	15402138	275	15402000	58.94	11.93730	2.86131	9.46197	macs_svb_01_peak_1119
2L	15432354	15432559	206	15432433	38.78	3.98604	1.89877	2.22557	macs_svb_01_peak_1120
2L	15463587	15463842	256	15463685	75.22	21.01663	3.63874	18.08850	macs_svb_01_peak_1121
2L	15465213	15465428	216	15465303	51.18	8.77277	2.49110	6.50458	macs_svb_01_peak_1122
2L	15500724	15501112	389	15500773	55.84	6.67630	2.10976	4.59153	macs_svb_01_peak_1123
2L	15629957	15630173	217	15630132	42.65	3.17649	1.67897	1.56193	macs_svb_01_peak_1124
2L	15644939	15645149	211	15645016	51.18	6.84280	2.17433	4.73976	macs_svb_01_peak_1125
2L	15645404	15645985	582	15645548	53.51	9.63868	2.60216	7.31134	macs_svb_01_peak_1126
2L	15761958	15762319	362	15762121	104.69	10.42088	2.01707	8.04765	macs_svb_01_peak_1127
2L	15902994	15903196	203	15903135	64.37	9.37809	2.33456	7.07034	macs_svb_01_peak_1128
2L	15908487	15908751	265	15908632	70.57	11.84105	2.55796	9.37822	macs_svb_01_peak_1129
2L	15912064	15912309	246	15912220	124.08	21.21141	2.66132	18.27633	macs_svb_01_peak_1130
2L	15912929	15913327	399	15913117	126.41	28.19404	3.18522	24.95652	macs_svb_01_peak_1131
2L	15913412	15913991	580	15913647	215.59	81.72710	5.18165	76.46514	macs_svb_01_peak_1132
2L	15957683	15957900	218	15957754	45.76	6.37306	2.23196	4.31140	macs_svb_01_peak_1133
2L	16041608	16042010	403	16041752	48.86	7.53466	2.38004	5.36438	macs_svb_01_peak_1134
2L	16139721	16140107	387	16139762	42.65	5.29242	2.08387	3.35229	macs_svb_01_peak_1135
2L	16180185	16180523	339	16180371	41.10	4.01865	1.83053	2.25400	macs_svb_01_peak_1136
2L	16180593	16180878	286	16180656	45.76	4.80543	1.94814	2.93841	macs_svb_01_peak_1137
2L	16230949	16231148	200	16231033	46.53	6.75149	2.26898	4.65520	macs_svb_01_peak_1138
2L	16233587	16233939	353	16233756	48.08	7.53466	2.34302	5.36438	macs_svb_01_peak_1139
2L	16234344	16234544	201	16234437	41.10	4.95104	2.00983	3.04975	macs_svb_01_peak_1140
2L	16241249	16241590	342	16241406	58.16	11.06614	2.68925	8.64563	macs_svb_01_peak_1141
2L	16244452	16244716	265	16244651	47.31	5.16489	1.96367	3.24409	macs_svb_01_peak_1142
2L	16245684	16245922	239	16245747	52.73	7.93920	2.35680	5.73735	macs_svb_01_peak_1143
2L	16246412	16246796	385	16246488	43.43	5.61541	2.11566	3.64626	macs_svb_01_peak_1144
2L	16252001	16252307	307	16252090	71.35	5.47343	1.76457	3.51640	macs_svb_01_peak_1145
2L	16264443	16264701	259	16264524	72.90	6.91883	1.94163	4.81037	macs_svb_01_peak_1146
2L	16279652	16280068	417	16279806	107.02	20.14860	2.79847	17.26004	macs_svb_01_peak_1147
2L	16285117	16285394	278	16285186	80.65	5.70760	1.73731	3.72256	macs_svb_01_peak_1148
2L	16286331	16286583	253	16286472	134.94	19.79012	2.47163	16.91791	macs_svb_01_peak_1149
2L	16299993	16300194	202	16300099	76.78	9.32052	2.17251	7.01542	macs_svb_01_peak_1150
2L	16302954	16303275	322	16303048	87.63	12.18960	2.34107	9.70167	macs_svb_01_peak_1151
2L	16317487	16317817	331	16317623	72.90	9.27158	2.22050	6.96979	macs_svb_01_peak_1152
2L	16325673	16325875	203	16325741	122.53	19.76462	2.58434	16.89353	macs_svb_01_peak_1153
2L	16326344	16326601	258	16326478	77.55	11.25084	2.37172	8.82150	macs_svb_01_peak_1154
2L	16329872	16330076	205	16329906	57.39	7.01398	2.11398	4.89847	macs_svb_01_peak_1155
2L	16350420	16350693	274	16350535	80.65	10.65503	2.26815	8.25982	macs_svb_01_peak_1156
2L	16351084	16351331	248	16351193	193.10	50.90614	3.67619	46.78134	macs_svb_01_peak_1157
2L	16351415	16351721	307	16351574	148.90	17.77206	2.23064	14.99090	macs_svb_01_peak_1158
2L	16357960	16358159	200	16358098	58.16	8.91376	2.36654	6.63690	macs_svb_01_peak_1159
2L	16360216	16360434	219	16360282	48.08	7.12434	2.27231	5.00109	macs_svb_01_peak_1160
2L	16370201	16370419	219	16370316	40.33	4.61938	1.97281	2.77031	macs_svb_01_peak_1161
2L	16430251	16430467	217	16430383	46.53	6.75149	2.26898	4.65520	macs_svb_01_peak_1162
2L	16430888	16431126	239	16431021	45.76	6.37306	2.23196	4.31140	macs_svb_01_peak_1163
2L	16436331	16436757	427	16436420	39.55	4.29765	1.93579	2.49223	macs_svb_01_peak_1164
2L	16450830	16451034	205	16450944	42.65	5.29242	2.08387	3.35229	macs_svb_01_peak_1165
2L	16459464	16459668	205	16459551	45.76	6.37306	2.23196	4.31140	macs_svb_01_peak_1166
2L	16461653	16461852	200	16461715	39.55	4.29765	1.93579	2.49223	macs_svb_01_peak_1167
2L	16478869	16479090	222	16478916	44.98	6.00363	2.19493	3.97766	macs_svb_01_peak_1168
2L	16487529	16487891	363	16487726	76.00	10.33198	2.26472	7.96238	macs_svb_01_peak_1169
2L	16492565	16492904	340	16492745	143.47	43.30220	4.08108	39.46507	macs_svb_01_peak_1170
2L	16497269	16497518	250	16497401	92.29	15.46450	2.59128	12.79513	macs_svb_01_peak_1171
2L	16500518	16500748	231	16500692	122.53	21.85941	2.74514	18.89458	macs_svb_01_peak_1172
2L	16519412	16520058	647	16519725	56.61	10.99554	2.75024	8.57863	macs_svb_01_peak_1173
2L	16530538	16531044	507	16530891	103.14	18.02464	2.67034	15.23348	macs_svb_01_peak_1174
2L	16531895	16532203	309	16532074	86.86	12.71318	2.41367	10.19635	macs_svb_01_peak_1175
2L	16532496	16532953	458	16532832	127.18	5.07954	1.49052	3.16681	macs_svb_01_peak_1176
2L	16535090	16535595	506	16535363	151.23	44.69989	4.00593	40.80626	macs_svb_01_peak_1177
2L	16535842	16536099	258	16535975	134.94	48.03318	4.77651	44.01150	macs_svb_01_peak_1178
2L	16538072	16538319	248	16538182	43.43	4.62871	1.93169	2.77786	macs_svb_01_peak_1179
2L	16538976	16539317	342	16539105	62.04	5.25875	1.80118	3.33014	macs_svb_01_peak_1180
2L	16541317	16541702	386	16541575	51.96	8.69365	2.51469	6.44032	macs_svb_01_peak_1181
2L	16541803	16542008	206	16541883	51.18	8.77277	2.49110	6.50458	macs_svb_01_peak_1182
2L	16542888	16543154	267	16543024	55.84	7.63193	2.25544	5.45589	macs_svb_01_peak_1183
2L	16543425	16543674	250	16543481	48.08	6.66104	2.19311	4.57761	macs_svb_01_peak_1184
2L	16544575	16544912	338	16544724	114.00	33.54691	3.91158	30.08722	macs_svb_01_peak_1185
2L	16545440	16545753	314	16545568	81.43	10.45070	2.22781	8.07479	macs_svb_01_peak_1186
2L	16545919	16546219	301	16546067	122.53	37.12878	4.06353	33.52362	macs_svb_01_peak_1187
2L	16547710	16547981	272	16547891	59.71	7.73464	2.19980	5.55177	macs_svb_01_peak_1188
2L	16580410	16580755	346	16580524	51.96	5.79986	2.03690	3.80536	macs_svb_01_peak_1189
2L	16584534	16584744	211	16584700	46.53	6.72025	2.26337	4.63230	macs_svb_01_peak_1190
2L	16587375	16587870	496	16587730	57.39	9.44082	2.47407	7.12932	macs_svb_01_peak_1191
2L	16591515	16591828	314	16591662	49.63	7.93907	2.41706	5.73732	macs_svb_01_peak_1192
2L	16591947	16592318	372	16592184	92.29	31.73240	4.45319	28.34706	macs_svb_01_peak_1193
2L	16595439	16595834	396	16595592	42.65	5.29242	2.08387	3.35229	macs_svb_01_peak_1194
2L	16595887	16596169	283	16596064	43.43	5.64335	2.12089	3.66399	macs_svb_01_peak_1195
2L	16596334	16596536	203	16596432	45.76	6.37306	2.23196	4.31140	macs_svb_01_peak_1196
2L	16597199	16597433	235	16597286	48.86	7.43712	2.36291	5.28586	macs_svb_01_peak_1197
2L	16598390	16598627	238	16598555	83.76	21.75727	3.50229	18.79580	macs_svb_01_peak_1198
2L	16604550	16604889	340	16604713	58.16	6.26711	1.98535	4.22125	macs_svb_01_peak_1199
2L	16611874	16612094	221	16611946	44.20	6.00363	2.15791	3.97766	macs_svb_01_peak_1200
2L	16615512	16615824	313	16615595	41.88	4.45160	1.94899	2.63011	macs_svb_01_peak_1201
2L	16620074	16620274	201	16620111	45.76	5.17858	2.01532	3.25694	macs_svb_01_peak_1202
2L	16620385	16620782	398	16620614	165.96	70.67159	5.83776	65.79018	macs_svb_01_peak_1203
2L	16633091	16633418	328	16633320	51.18	8.77277	2.49110	6.50458	macs_svb_01_peak_1204
2L	16637190	16637475	286	16637324	68.25	14.81188	2.98471	12.18151	macs_svb_01_peak_1205
2L	16638595	16638949	355	16638772	71.35	12.25612	2.58383	9.76505	macs_svb_01_peak_1206
2L	16641327	16641604	278	16641423	57.39	8.03021	2.26310	5.82308	macs_svb_01_peak_1207
2L	16642309	16642511	203	16642388	48.08	6.31290	2.13399	4.26203	macs_svb_01_peak_1208
2L	16644010	16644525	516	16644168	74.45	12.10264	2.51498	9.61923	macs_svb_01_peak_1209
2L	16645177	16645461	285	16645354	43.43	5.64335	2.12089	3.66399	macs_svb_01_peak_1210
2L	16649997	16650684	688	16650267	85.31	24.61991	3.78538	21.53480	macs_svb_01_peak_1211
2L	16655801	16656240	440	16656079	69.80	10.72222	2.44125	8.32370	macs_svb_01_peak_1212
2L	16656521	16657066	546	16656940	167.51	59.44081	4.78725	55.00364	macs_svb_01_peak_1213
2L	16675404	16675787	384	16675527	44.20	5.62669	2.08892	3.65650	macs_svb_01_peak_1214
2L	16684179	16684491	313	16684366	127.18	39.14542	4.10847	35.46914	macs_svb_01_peak_1215
2L	16684588	16684791	204	16684691	73.67	11.55064	2.47264	9.10194	macs_svb_01_peak_1216
2L	16684879	16685171	293	16685023	126.41	43.97026	4.61626	40.10714	macs_svb_01_peak_1217
2L	16689834	16690331	498	16690162	59.71	9.72214	2.48830	7.39109	macs_svb_01_peak_1218
2L	16703854	16704065	212	16703971	88.41	9.42635	2.05066	7.11646	macs_svb_01_peak_1219
2L	16704324	16704525	202	16704487	111.67	4.40040	1.48255	2.58506	macs_svb_01_peak_1220
2L	16707133	16707364	232	16707282	100.82	17.92095	2.72238	15.13409	macs_svb_01_peak_1221
2L	16708136	16708437	302	16708284	85.31	12.85837	2.42707	10.33482	macs_svb_01_peak_1222
2L	16709724	16709965	242	16709821	90.74	16.27238	2.71727	13.56473	macs_svb_01_peak_1223
2L	16718291	16718492	202	16718440	81.43	11.35245	2.32456	8.91750	macs_svb_01_peak_1224
2L	16720733	16721206	474	16720952	135.71	9.78709	1.79888	7.45138	macs_svb_01_peak_1225
2L	16721406	16721909	504	16721828	74.45	10.17125	2.28634	7.81039	macs_svb_01_peak_1226
2L	16725120	16725375	256	16725307	62.82	5.09950	1.80171	3.18538	macs_svb_01_peak_1227
2L	16747188	16747413	226	16747310	72.12	13.05595	2.65708	10.51981	macs_svb_01_peak_1228
2L	16758679	16758919	241	16758814	40.33	4.61938	1.97281	2.77031	macs_svb_01_peak_1229
2L	16762148	16762362	215	16762313	43.43	4.19565	1.85120	2.41187	macs_svb_01_peak_1230
2L	16768158	16768663	506	16768483	68.25	17.04590	3.30369	14.30261	macs_svb_01_peak_1231
2L	16816329	16816575	247	16816470	97.71	11.66463	2.18396	9.21057	macs_svb_01_peak_1232
2L	16816763	16817050	288	16816766	78.33	3.53050	1.49673	1.85992	macs_svb_01_peak_1233
2L	16817540	16818019	480	16817864	55.06	5.86598	1.96019	3.86676	macs_svb_01_peak_1234
2L	16818114	16818313	200	16818279	51.96	4.73548	1.86477	2.87499	macs_svb_01_peak_1235
2L	16818396	16818621	226	16818540	59.71	4.81156	1.78572	2.94404	macs_svb_01_peak_1236
2L	16843301	16843526	226	16843453	39.55	3.83300	1.84156	2.11393	macs_svb_01_peak_1237
2L	16848741	16848984	244	16848824	64.37	14.93090	3.12045	12.29205	macs_svb_01_peak_1238
2L	16852460	16852719	260	16852544	52.73	9.20177	2.56514	6.90445	macs_svb_01_peak_1239
2L	16859053	16859440	388	16859241	99.27	36.54780	4.78638	32.96325	macs_svb_01_peak_1240
2L	16859485	16860007	523	16859731	96.16	34.45739	4.63830	30.95806	macs_svb_01_peak_1241
2L	16869058	16869289	232	16869149	62.82	13.90583	3.04641	11.32020	macs_svb_01_peak_1242
2L	16902161	16902398	238	16902290	58.94	11.06614	2.72450	8.64563	macs_svb_01_peak_1243
2L	16921867	16922081	215	16921948	53.51	9.63868	2.60216	7.31134	macs_svb_01_peak_1244
2L	16928773	16928984	212	16928852	58.94	11.93730	2.86131	9.46197	macs_svb_01_peak_1245
2L	17027569	17027768	200	17027697	45.76	6.37306	2.23196	4.31140	macs_svb_01_peak_1246
2L	17170704	17170908	205	17170830	48.86	7.53466	2.38004	5.36438	macs_svb_01_peak_1247
2L	17188500	17188863	364	17188795	38.78	3.17617	1.72938	1.56193	macs_svb_01_peak_1248
2L	17188911	17189392	482	17189267	62.82	13.90583	3.04641	11.32020	macs_svb_01_peak_1249
2L	17207098	17207342	245	17207208	62.04	13.90583	3.00939	11.32020	macs_svb_01_peak_1250
2L	17221420	17221661	242	17221571	48.08	6.31290	2.13399	4.26203	macs_svb_01_peak_1251
2L	17226618	17227057	440	17226789	51.96	7.42601	2.30258	5.27516	macs_svb_01_peak_1252
2L	17227878	17228330	453	17227981	46.53	6.75149	2.26898	4.65520	macs_svb_01_peak_1253
2L	17228565	17228790	226	17228720	48.08	7.50121	2.33723	5.34581	macs_svb_01_peak_1254
2L	17228903	17229178	276	17229046	42.65	5.29242	2.08387	3.35229	macs_svb_01_peak_1255
2L	17229458	17229844	387	17229590	72.12	19.28514	3.49066	16.43271	macs_svb_01_peak_1256
2L	17241339	17241663	325	17241560	55.06	10.53570	2.67620	8.14772	macs_svb_01_peak_1257
2L	17256308	17256509	202	17256465	54.29	9.30028	2.51300	6.99664	macs_svb_01_peak_1258
2L	17256640	17256847	208	17256748	44.20	6.00363	2.15791	3.97766	macs_svb_01_peak_1259
2L	17260601	17260879	279	17260730	97.71	21.12181	3.08484	18.19032	macs_svb_01_peak_1260
2L	17352774	17353055	282	17352909	59.71	6.49594	2.02382	4.42518	macs_svb_01_peak_1261
2L	17354629	17354841	213	17354773	48.86	7.53466	2.38004	5.36438	macs_svb_01_peak_1262
2L	17368582	17368800	219	17368750	63.59	3.82762	1.61480	2.10905	macs_svb_01_peak_1263
2L	17378152	17378409	258	17378310	58.16	8.06417	2.24274	5.85397	macs_svb_01_peak_1264
2L	17378635	17379290	656	17379117	134.16	41.86739	4.17173	38.08517	macs_svb_01_peak_1265
2L	17382129	17382593	465	17382421	112.45	18.23694	2.57840	15.43379	macs_svb_01_peak_1266
2L	17389459	17389692	234	17389624	51.18	8.05555	2.37200	5.84553	macs_svb_01_peak_1267
2L	17397464	17397849	386	17397654	65.92	12.18625	2.72027	9.69839	macs_svb_01_peak_1268
2L	17409367	17409598	232	17409522	44.20	4.68111	1.91706	2.82534	macs_svb_01_peak_1269
2L	17410378	17410587	210	17410488	99.27	10.41527	2.04624	8.04211	macs_svb_01_peak_1270
2L	17422068	17422376	309	17422204	73.67	19.85656	3.56470	16.97906	macs_svb_01_peak_1271
2L	17422730	17422995	266	17422913	49.63	6.67569	2.20143	4.59097	macs_svb_01_peak_1272
2L	17424559	17425078	520	17424942	59.71	7.51456	2.16838	5.35725	macs_svb_01_peak_1273
2L	17428852	17429325	474	17429036	63.59	8.40437	2.22732	6.16728	macs_svb_01_peak_1274
2L	17429381	17429627	247	17429484	51.96	7.07079	2.24404	4.95116	macs_svb_01_peak_1275
2L	17430048	17430846	799	17430217	138.82	61.36057	6.02141	56.85978	macs_svb_01_peak_1276
2L	17431354	17431555	202	17431460	65.14	10.70322	2.48659	8.30614	macs_svb_01_peak_1277
2L	17433596	17433819	224	17433646	59.71	6.12385	1.97125	4.08930	macs_svb_01_peak_1278
2L	17447993	17448196	204	17448008	46.53	4.27259	1.83093	2.48163	macs_svb_01_peak_1279
2L	17449645	17450536	892	17450277	114.78	15.13754	2.31552	12.48962	macs_svb_01_peak_1280
2L	17450773	17451008	236	17450876	103.14	24.63823	3.29568	21.54973	macs_svb_01_peak_1281
2L	17459637	17459838	202	17459835	49.63	2.71350	1.53433	1.20502	macs_svb_01_peak_1282
2L	17477654	17478213	560	17477925	169.06	38.56941	3.27042	34.91377	macs_svb_01_peak_1283
2L	17481003	17481319	317	17481141	167.51	47.44887	3.89351	43.45023	macs_svb_01_peak_1284
2L	17494505	17494714	210	17494667	51.18	5.08694	1.89347	3.17338	macs_svb_01_peak_1285
2L	17514163	17514389	227	17514248	84.53	26.50727	4.08299	23.33819	macs_svb_01_peak_1286
2L	17581897	17582130	234	17582010	38.78	3.98604	1.89877	2.22557	macs_svb_01_peak_1287
2L	17583046	17583303	258	17583150	69.80	17.60623	3.37960	14.83154	macs_svb_01_peak_1288
2L	17588699	17589057	359	17588869	121.76	52.99307	5.85998	48.78957	macs_svb_01_peak_1289
2L	17604266	17604532	267	17604324	39.55	4.29765	1.93579	2.49223	macs_svb_01_peak_1290
2L	17645327	17645536	210	17645492	46.53	6.75149	2.26898	4.65520	macs_svb_01_peak_1291
2L	17660462	17660685	224	17660590	41.10	4.95104	2.00983	3.04975	macs_svb_01_peak_1292
2L	17669839	17670043	205	17669880	43.43	5.64335	2.12089	3.66399	macs_svb_01_peak_1293
2L	17702449	17702712	264	17702613	48.08	7.53466	2.34302	5.36438	macs_svb_01_peak_1294
2L	17705019	17705248	230	17705108	71.35	18.71955	3.45364	15.89534	macs_svb_01_peak_1295
2L	17741373	17741912	540	17741762	55.06	6.64537	2.07635	4.56383	macs_svb_01_peak_1296
2L	17742474	17742707	234	17742597	48.08	7.24792	2.29355	5.10969	macs_svb_01_peak_1297
2L	17750704	17750977	274	17750867	49.63	7.90451	2.41109	5.71012	macs_svb_01_peak_1298
2L	17768159	17768795	637	17768424	81.43	17.77869	3.05293	14.99715	macs_svb_01_peak_1299
2L	17770438	17770752	315	17770612	55.06	10.53570	2.67620	8.14772	macs_svb_01_peak_1300
2L	17778608	17778823	216	17778722	72.90	15.88312	3.05365	13.19558	macs_svb_01_peak_1301
2L	17778958	17779457	500	17779263	60.49	6.34826	1.98355	4.29461	macs_svb_01_peak_1302
2L	17779646	17779868	223	17779726	58.94	9.58150	2.49746	7.26188	macs_svb_01_peak_1303
2L	17780146	17780421	276	17780285	67.47	16.51725	3.26853	13.79614	macs_svb_01_peak_1304
2L	17782119	17782333	215	17782220	44.20	6.00363	2.15791	3.97766	macs_svb_01_peak_1305
2L	17784494	17784951	458	17784518	51.96	7.42601	2.30258	5.27516	macs_svb_01_peak_1306
2L	17921649	17922057	409	17921767	52.73	9.20177	2.56514	6.90445	macs_svb_01_peak_1307
2L	17962919	17963405	487	17962996	75.22	16.26623	3.00098	13.55869	macs_svb_01_peak_1308
2L	17987774	17988014	241	17987826	46.53	6.75149	2.26898	4.65520	macs_svb_01_peak_1309
2L	17990093	17990350	258	17990279	41.88	4.95104	2.04685	3.04975	macs_svb_01_peak_1310
2L	18006063	18006332	270	18006183	48.86	7.53466	2.38004	5.36438	macs_svb_01_peak_1311
2L	18083674	18083882	209	18083739	41.10	4.95104	2.00983	3.04975	macs_svb_01_peak_1312
2L	18112755	18113012	258	18112934	50.41	5.95960	2.05634	3.95303	macs_svb_01_peak_1313
2L	18119019	18119242	224	18119092	51.96	6.40688	2.13546	4.34274	macs_svb_01_peak_1314
2L	18141348	18141608	261	18141464	106.25	17.84044	2.61574	15.05666	macs_svb_01_peak_1315
2L	18144811	18145283	473	18144984	84.53	14.20905	2.59185	11.60930	macs_svb_01_peak_1316
2L	18145328	18145646	319	18145482	112.45	21.98911	2.89412	19.01864	macs_svb_01_peak_1317
2L	18148452	18148774	323	18148723	58.94	4.56551	1.76603	2.73190	macs_svb_01_peak_1318
2L	18152910	18153172	263	18153061	62.82	6.35824	1.97208	4.30397	macs_svb_01_peak_1319
2L	18158695	18159002	308	18158836	117.88	27.72814	3.32062	24.51143	macs_svb_01_peak_1320
2L	18174467	18174690	224	18174561	48.08	7.53466	2.34302	5.36438	macs_svb_01_peak_1321
2L	18180197	18180409	213	18180307	43.43	5.64335	2.12089	3.66399	macs_svb_01_peak_1322
2L	18184878	18185219	342	18185048	110.90	36.42866	4.37104	32.85148	macs_svb_01_peak_1323
2L	18191485	18191700	216	18191535	41.10	4.95104	2.00983	3.04975	macs_svb_01_peak_1324
2L	18267900	18268135	236	18268000	64.37	14.93090	3.12045	12.29205	macs_svb_01_peak_1325
2L	18305083	18305370	288	18305198	120.20	52.20592	5.78594	48.02978	macs_svb_01_peak_1326
2L	18309409	18309649	241	18309506	48.08	4.73751	1.86907	2.87693	macs_svb_01_peak_1327
2L	18310492	18310694	203	18310612	95.39	10.66407	2.10455	8.26852	macs_svb_01_peak_1328
2L	18312317	18312610	294	18312466	90.74	16.87540	2.77985	14.13866	macs_svb_01_peak_1329
2L	18313781	18314115	335	18313999	93.06	18.96398	2.92117	16.13022	macs_svb_01_peak_1330
2L	18325087	18325439	353	18325280	102.37	16.85091	2.58420	14.11542	macs_svb_01_peak_1331
2L	18326837	18327083	247	18326999	56.61	5.99954	1.98664	3.97766	macs_svb_01_peak_1332
2L	18327882	18328330	449	18328163	82.98	14.07788	2.62438	11.48390	macs_svb_01_peak_1333
2L	18330464	18330823	360	18330698	53.51	5.32320	1.91803	3.37952	macs_svb_01_peak_1334
2L	18337469	18337943	475	18337799	67.47	6.29679	1.90194	4.24905	macs_svb_01_peak_1335
2L	18345299	18345513	215	18345439	65.92	9.15178	2.30754	6.86185	macs_svb_01_peak_1336
2L	18353641	18354129	489	18353791	58.16	5.72614	1.90850	3.73899	macs_svb_01_peak_1337
2L	18362889	18363420	532	18363337	68.25	7.04352	1.97844	4.92597	macs_svb_01_peak_1338
2L	18375396	18375722	327	18375506	60.49	6.82480	2.04967	4.72353	macs_svb_01_peak_1339
2L	18389686	18390138	453	18389905	68.25	11.69220	2.56464	9.23639	macs_svb_01_peak_1340
2L	18391538	18391846	309	18391721	59.71	4.45330	1.73470	2.63138	macs_svb_01_peak_1341
2L	18391934	18392292	359	18392055	59.71	10.00216	2.52977	7.65555	macs_svb_01_peak_1342
2L	18393612	18393944	333	18393783	41.10	4.95104	2.00983	3.04975	macs_svb_01_peak_1343
2L	18395860	18396108	249	18395987	47.31	7.13875	2.30600	5.00864	macs_svb_01_peak_1344
2L	18441246	18441532	287	18441396	70.57	8.70974	2.16884	6.45491	macs_svb_01_peak_1345
2L	18449099	18449307	209	18449166	75.22	6.99070	1.90562	4.87758	macs_svb_01_peak_1346
2L	18470845	18471208	364	18471101	51.18	7.63464	2.30291	5.45856	macs_svb_01_peak_1347
2L	18473070	18473359	290	18473204	59.71	9.19764	2.41122	6.90445	macs_svb_01_peak_1348
2L	18477443	18477723	281	18477603	103.92	28.57472	3.72846	25.32239	macs_svb_01_peak_1349
2L	18484593	18485325	733	18484711	96.94	15.03594	2.51126	12.39251	macs_svb_01_peak_1350
2L	18504976	18505175	200	18505138	47.31	4.14813	1.78912	2.36878	macs_svb_01_peak_1351
2L	18505543	18505779	237	18505668	72.12	15.14899	2.92491	12.50023	macs_svb_01_peak_1352
2L	18511270	18511542	273	18511400	55.84	8.16168	2.33705	5.94616	macs_svb_01_peak_1353
2L	18513676	18513967	292	18513921	49.63	2.98827	1.58228	1.41285	macs_svb_01_peak_1354
2L	18514114	18514867	754	18514592	109.35	37.35830	4.48932	33.74237	macs_svb_01_peak_1355
2L	18514965	18515387	423	18515290	76.00	10.33198	2.26472	7.96238	macs_svb_01_peak_1356
2L	18518654	18518907	254	18518814	70.57	14.06328	2.84693	11.47030	macs_svb_01_peak_1357
2L	18521236	18521708	473	18521510	109.35	32.35619	3.94098	28.94800	macs_svb_01_peak_1358
2L	18548819	18549043	225	18548921	62.04	13.90583	3.00939	11.32020	macs_svb_01_peak_1359
2L	18556116	18556787	672	18556409	48.86	4.84901	1.91759	2.97712	macs_svb_01_peak_1360
2L	18558067	18558363	297	18558190	95.39	24.78145	3.51013	21.68676	macs_svb_01_peak_1361
2L	18563815	18564156	342	18563984	119.43	31.26143	3.58420	27.89605	macs_svb_01_peak_1362
2L	18566674	18566897	224	18566864	55.06	4.54091	1.76294	2.71000	macs_svb_01_peak_1363
2L	18570916	18571516	601	18571211	81.43	18.58969	3.15096	15.77352	macs_svb_01_peak_1364
2L	18575278	18575766	489	18575726	54.29	4.95740	1.84287	3.05512	macs_svb_01_peak_1365
2L	18594877	18595171	295	18595028	58.94	7.13072	2.13610	5.00716	macs_svb_01_peak_1366
2L	18605027	18605321	295	18605153	167.51	46.78106	3.84728	42.80857	macs_svb_01_peak_1367
2L	18606421	18606628	208	18606478	74.45	6.29376	1.84023	4.24628	macs_svb_01_peak_1368
2L	18616630	18616957	328	18616773	51.96	5.06972	1.91882	3.15784	macs_svb_01_peak_1369
2L	18617728	18617977	250	18617779	64.37	10.42461	2.47605	8.05089	macs_svb_01_peak_1370
2L	18621758	18622062	305	18621907	104.69	21.46558	2.98572	18.52069	macs_svb_01_peak_1371
2L	18633288	18633509	222	18633420	55.84	9.02166	2.47117	6.73882	macs_svb_01_peak_1372
2L	18638987	18639333	347	18639178	72.90	15.14899	2.95593	12.50023	macs_svb_01_peak_1373
2L	18641682	18641919	238	18641753	62.04	9.60693	2.38792	7.28534	macs_svb_01_peak_1374
2L	18642176	18642396	221	18642237	69.80	10.72222	2.44125	8.32370	macs_svb_01_peak_1375
2L	18648391	18648664	274	18648530	82.20	21.88470	3.52561	18.91886	macs_svb_01_peak_1376
2L	18648941	18649540	600	18649097	47.31	6.44060	2.18383	4.37455	macs_svb_01_peak_1377
2L	18653370	18653617	248	18653541	68.25	16.00665	3.15324	13.31055	macs_svb_01_peak_1378
2L	18656719	18656992	274	18656884	78.33	18.18407	3.17308	15.38311	macs_svb_01_peak_1379
2L	18658124	18658391	268	18658267	65.14	11.95152	2.65635	9.47570	macs_svb_01_peak_1380
2L	18661898	18662117	220	18662034	50.41	5.80049	2.03035	3.80596	macs_svb_01_peak_1381
2L	18693701	18694536	836	18694339	105.47	19.47230	2.77989	16.61318	macs_svb_01_peak_1382
2L	18694763	18695030	268	18694866	96.16	9.64258	1.99925	7.31518	macs_svb_01_peak_1383
2L	18703161	18703411	251	18703242	110.90	17.67625	2.56648	14.89902	macs_svb_01_peak_1384
2L	18705718	18705939	222	18705863	104.69	13.51943	2.27790	10.95768	macs_svb_01_peak_1385
2L	18708593	18708885	293	18708721	138.82	18.46087	2.34592	15.64948	macs_svb_01_peak_1386
2L	18717285	18717588	304	18717459	65.92	12.66965	2.78828	10.15516	macs_svb_01_peak_1387
2L	18732330	18732557	228	18732458	102.37	5.62882	1.61512	3.65850	macs_svb_01_peak_1388
2L	18732849	18733052	204	18732986	136.49	7.73423	1.65651	5.55141	macs_svb_01_peak_1389
2L	18743870	18744116	247	18744024	48.86	7.53466	2.38004	5.36438	macs_svb_01_peak_1390
2L	18762561	18762768	208	18762671	51.96	8.77277	2.52812	6.50458	macs_svb_01_peak_1391
2L	18770361	18770560	200	18770403	43.43	4.62871	1.93169	2.77786	macs_svb_01_peak_1392
2L	18776669	18776888	220	18776847	43.43	4.95477	1.99232	3.05333	macs_svb_01_peak_1393
2L	18784600	18784880	281	18784658	46.53	6.48380	2.22107	4.41377	macs_svb_01_peak_1394
2L	18822660	18822991	332	18822741	63.59	5.94886	1.89977	3.94421	macs_svb_01_peak_1395
2L	18830701	18830929	229	18830758	96.16	8.59225	1.90517	6.34495	macs_svb_01_peak_1396
2L	18857655	18857903	249	18857780	124.08	26.59778	3.08084	23.42508	macs_svb_01_peak_1397
2L	18860129	18860383	255	18860244	76.78	13.54665	2.66356	10.98368	macs_svb_01_peak_1398
2L	18878276	18878480	205	18878391	51.96	5.54379	1.99546	3.58099	macs_svb_01_peak_1399
2L	18879283	18879486	204	18879423	55.06	7.12315	2.14795	5.00020	macs_svb_01_peak_1400
2L	18884411	18884640	230	18884506	66.69	12.59437	2.74510	10.08351	macs_svb_01_peak_1401
2L	18890166	18890370	205	18890261	54.29	10.08337	2.63918	7.72731	macs_svb_01_peak_1402
2L	18899344	18899581	238	18899430	74.45	19.20869	3.42952	16.36510	macs_svb_01_peak_1403
2L	18901155	18902021	867	18901587	58.94	4.19828	1.71254	2.41377	macs_svb_01_peak_1404
2L	18912669	18912896	228	18912783	58.16	11.93730	2.82429	9.46197	macs_svb_01_peak_1405
2L	18914246	18914468	223	18914402	50.41	8.35181	2.45408	6.11929	macs_svb_01_peak_1406
2L	18937323	18937719	397	18937538	48.08	4.04626	1.75292	2.27835	macs_svb_01_peak_1407
2L	18948094	18948352	259	18948238	114.00	20.00678	2.68819	17.12357	macs_svb_01_peak_1408
2L	18957781	18958092	312	18957890	55.84	7.51608	2.23768	5.35815	macs_svb_01_peak_1409
2L	18965715	18966175	461	18965843	77.55	11.58258	2.40955	9.13174	macs_svb_01_peak_1410
2L	18974430	18974669	240	18974520	118.65	13.89212	2.18346	11.31374	macs_svb_01_peak_1411
2L	18980456	18980659	204	18980605	69.02	7.84691	2.05943	5.65660	macs_svb_01_peak_1412
2L	19021898	19022118	221	19022074	66.69	13.13724	2.82059	10.59663	macs_svb_01_peak_1413
2L	19024501	19024737	237	19024597	93.84	19.86623	3.03965	16.98847	macs_svb_01_peak_1414
2L	19044963	19045310	348	19045112	96.94	10.30369	2.07498	7.93571	macs_svb_01_peak_1415
2L	19051572	19051827	256	19051687	115.55	18.20264	2.54257	15.40147	macs_svb_01_peak_1416
2L	19074545	19074765	221	19074626	55.84	10.09009	2.64113	7.73367	macs_svb_01_peak_1417
2L	19100364	19100796	433	19100442	62.04	13.90583	3.00939	11.32020	macs_svb_01_peak_1418
2L	19107602	19107829	228	19107695	120.20	9.83637	1.86469	7.49893	macs_svb_01_peak_1419
2L	19109545	19109930	386	19109686	105.47	26.37097	3.43451	23.21006	macs_svb_01_peak_1420
2L	19121073	19121287	215	19121157	70.57	8.64518	2.16098	6.39413	macs_svb_01_peak_1421
2L	19132091	19132315	225	19132230	112.45	18.35137	2.58781	15.54402	macs_svb_01_peak_1422
2L	19140362	19140575	214	19140431	62.04	8.67186	2.25954	6.41984	macs_svb_01_peak_1423
2L	19140968	19141193	226	19141093	87.63	16.79774	2.82271	14.06433	macs_svb_01_peak_1424
2L	19141851	19142120	270	19142005	96.16	15.73213	2.55694	13.05085	macs_svb_01_peak_1425
2L	19142179	19142424	246	19142180	56.61	2.62233	1.47724	1.12598	macs_svb_01_peak_1426
2L	19144714	19144930	217	19144803	54.29	6.30600	2.04763	4.25646	macs_svb_01_peak_1427
2L	19145578	19145782	205	19145680	51.96	8.59560	2.49809	6.34803	macs_svb_01_peak_1428
2L	19155644	19155858	215	19155820	56.61	3.70897	1.64607	2.00296	macs_svb_01_peak_1429
2L	19165026	19165272	247	19165131	175.27	53.48379	4.15135	49.26291	macs_svb_01_peak_1430
2L	19166288	19166489	202	19166305	73.67	4.10878	1.59560	2.33484	macs_svb_01_peak_1431
2L	19174420	19174633	214	19174581	58.94	6.87239	2.09871	4.76698	macs_svb_01_peak_1432
2L	19175552	19175751	200	19175613	51.18	5.56241	1.96921	3.59802	macs_svb_01_peak_1433
2L	19176460	19176773	314	19176698	55.84	6.96056	2.15292	4.84927	macs_svb_01_peak_1434
2L	19178458	19178664	207	19178597	60.49	8.07730	2.22468	5.86614	macs_svb_01_peak_1435
2L	19185905	19186136	232	19186061	125.63	22.11197	2.72917	19.13651	macs_svb_01_peak_1436
2L	19212433	19212694	262	19212547	46.53	6.75149	2.26898	4.65520	macs_svb_01_peak_1437
2L	19237968	19238167	200	19238007	40.33	3.64969	1.78132	1.96435	macs_svb_01_peak_1438
2L	19252501	19252712	212	19252565	56.61	8.25301	2.32309	6.03140	macs_svb_01_peak_1439
2L	19270774	19270979	206	19270893	53.51	9.63868	2.60216	7.31134	macs_svb_01_peak_1440
2L	19285508	19285780	273	19285662	57.39	11.46278	2.78727	9.01785	macs_svb_01_peak_1441
2L	19292961	19293239	279	19293135	46.53	6.75149	2.26898	4.65520	macs_svb_01_peak_1442
2L	19317812	19318133	322	19318056	59.71	12.41897	2.89833	9.91654	macs_svb_01_peak_1443
2L	19318655	19318868	214	19318767	43.43	5.64335	2.12089	3.66399	macs_svb_01_peak_1444
2L	19320414	19320613	200	19320452	45.76	5.89441	2.14474	3.89320	macs_svb_01_peak_1445
2L	19320863	19321271	409	19321028	54.29	8.74495	2.42482	6.48724	macs_svb_01_peak_1446
2L	19325524	19325744	221	19325630	63.59	14.17332	3.04680	11.57546	macs_svb_01_peak_1447
2L	19336174	19336743	570	19336346	76.00	19.20676	3.34784	16.36356	macs_svb_01_peak_1448
2L	19358114	19358314	201	19358234	65.14	10.42844	2.44975	8.05398	macs_svb_01_peak_1449
2L	19373857	19374090	234	19374023	67.47	16.51725	3.26853	13.79614	macs_svb_01_peak_1450
2L	19376254	19376464	211	19376394	54.29	9.44440	2.53605	7.13262	macs_svb_01_peak_1451
2L	19377259	19377732	474	19377459	58.94	11.06614	2.72450	8.64563	macs_svb_01_peak_1452
2L	19389128	19389357	230	19389224	62.82	13.90583	3.04641	11.32020	macs_svb_01_peak_1453
2L	19415429	19415636	208	19415575	64.37	7.77751	2.12233	5.59167	macs_svb_01_peak_1454
2L	19416600	19416999	400	19416829	86.08	18.97814	3.06627	16.14396	macs_svb_01_peak_1455
2L	19423682	19423976	295	19423836	105.47	25.07984	3.30652	21.97373	macs_svb_01_peak_1456
2L	19430375	19430574	200	19430522	89.18	12.50524	2.33638	9.99905	macs_svb_01_peak_1457
2L	19438811	19439083	273	19438915	92.29	10.06029	2.07303	7.70947	macs_svb_01_peak_1458
2L	19476417	19476642	226	19476522	51.96	8.77277	2.52812	6.50458	macs_svb_01_peak_1459
2L	19481175	19481400	226	19481365	42.65	5.29242	2.08387	3.35229	macs_svb_01_peak_1460
2L	19486807	19487029	223	19486887	50.41	5.41903	1.96816	3.46757	macs_svb_01_peak_1461
2L	19528331	19528640	310	19528424	104.69	25.15413	3.34264	22.04589	macs_svb_01_peak_1462
2L	19530229	19530681	453	19530378	137.27	40.14033	3.95046	36.42498	macs_svb_01_peak_1463
2L	19567542	19567787	246	19567710	56.61	4.52410	1.76834	2.69483	macs_svb_01_peak_1464
2L	19570977	19571274	298	19571146	93.84	9.50505	2.02471	7.19006	macs_svb_01_peak_1465
2L	19571448	19571654	207	19571565	99.27	8.97602	1.92080	6.69638	macs_svb_01_peak_1466
2L	19577338	19577556	219	19577426	103.92	8.01460	1.82531	5.80880	macs_svb_01_peak_1467
2L	19583828	19584213	386	19584127	162.08	27.47428	2.68228	24.26853	macs_svb_01_peak_1468
2L	19611890	19612108	219	19612042	40.33	4.61938	1.97281	2.77031	macs_svb_01_peak_1469
2L	19719224	19719587	364	19719453	44.20	6.00363	2.15791	3.97766	macs_svb_01_peak_1470
2L	19764239	19764550	312	19764408	111.67	24.98369	3.18288	21.88085	macs_svb_01_peak_1471
2L	19798201	19798465	265	19798346	55.06	7.51608	2.20715	5.35815	macs_svb_01_peak_1472
2L	19817252	19817665	414	19817312	61.27	10.14202	2.49062	7.78342	macs_svb_01_peak_1473
2L	19847483	19847693	211	19847577	44.98	6.00363	2.19493	3.97766	macs_svb_01_peak_1474
2L	19865494	19865711	218	19865624	155.10	29.22108	2.85903	25.94049	macs_svb_01_peak_1475
2L	19867084	19867325	242	19867234	96.94	20.25101	3.02282	17.35880	macs_svb_01_peak_1476
2L	19878944	19879177	234	19879129	42.65	3.81806	1.80236	2.10036	macs_svb_01_peak_1477
2L	19886238	19886462	225	19886385	48.08	5.29939	1.96327	3.35780	macs_svb_01_peak_1478
2L	19887539	19887982	444	19887860	49.63	5.92361	2.07512	3.92030	macs_svb_01_peak_1479
2L	19895620	19895895	276	19895776	86.86	16.17122	2.78030	13.46735	macs_svb_01_peak_1480
2L	19898544	19898867	324	19898724	69.02	14.88565	2.95946	12.25235	macs_svb_01_peak_1481
2L	19902097	19902376	280	19902234	51.18	7.18740	2.23008	5.05296	macs_svb_01_peak_1482
2L	19915331	19915532	202	19915430	53.51	9.63868	2.60216	7.31134	macs_svb_01_peak_1483
2L	19930160	19930389	230	19930290	76.78	17.15006	3.11104	14.39859	macs_svb_01_peak_1484
2L	19941383	19941816	434	19941580	145.02	54.12635	4.96671	49.88432	macs_svb_01_peak_1485
2L	19958925	19959156	232	19959083	86.86	8.41977	1.97877	6.18207	macs_svb_01_peak_1486
2L	19988215	19988578	364	19988461	57.39	7.91230	2.24569	5.71725	macs_svb_01_peak_1487
2L	19990014	19990213	200	19990158	45.76	6.37306	2.23196	4.31140	macs_svb_01_peak_1488
2L	20002247	20002448	202	20002298	76.00	9.75851	2.20001	7.42414	macs_svb_01_peak_1489
2L	20013886	20014414	529	20014238	50.41	8.35181	2.45408	6.11929	macs_svb_01_peak_1490
2L	20018685	20018974	290	20018862	53.51	5.97415	2.01891	3.96566	macs_svb_01_peak_1491
2L	20021205	20021436	232	20021256	42.65	5.29242	2.08387	3.35229	macs_svb_01_peak_1492
2L	20055409	20055652	244	20055546	48.08	7.50121	2.33723	5.34581	macs_svb_01_peak_1493
2L	20060974	20061393	420	20061218	118.65	21.00171	2.73182	18.07720	macs_svb_01_peak_1494
2L	20066135	20066363	229	20066300	134.16	21.14456	2.55026	18.21236	macs_svb_01_peak_1495
2L	20083575	20083777	203	20083602	78.33	6.79695	1.86213	4.69813	macs_svb_01_peak_1496
2L	20086529	20086745	217	20086668	103.92	17.06152	2.60345	14.31436	macs_svb_01_peak_1497
2L	20091118	20091589	472	20091463	165.18	38.30429	3.31045	34.65689	macs_svb_01_peak_1498
2L	20097283	20097974	692	20097838	134.16	19.79012	2.45753	16.91791	macs_svb_01_peak_1499
2L	20098167	20098586	420	20098333	73.67	4.05287	1.58881	2.28432	macs_svb_01_peak_1500
2L	20120663	20120862	200	20120721	81.43	9.37556	2.11356	7.06811	macs_svb_01_peak_1501
2L	20204698	20204908	211	20204820	66.69	15.98208	3.23151	13.28699	macs_svb_01_peak_1502
2L	20223055	20223265	211	20223249	55.06	5.25066	1.86872	3.32290	macs_svb_01_peak_1503
2L	20223459	20223725	267	20223583	65.92	15.45328	3.19449	12.78471	macs_svb_01_peak_1504
2L	20228539	20228942	404	20228648	45.76	6.37306	2.23196	4.31140	macs_svb_01_peak_1505
2L	20229870	20230201	332	20230016	96.16	9.92137	2.02424	7.57848	macs_svb_01_peak_1506
2L	20267219	20267522	304	20267448	68.25	13.24105	2.76981	10.69604	macs_svb_01_peak_1507
2L	20287096	20287314	219	20287216	61.27	8.35548	2.23977	6.12245	macs_svb_01_peak_1508
2L	20318039	20318368	330	20318214	68.25	11.40453	2.52720	8.96743	macs_svb_01_peak_1509
2L	20334960	20335189	230	20335087	58.94	11.93730	2.86131	9.46197	macs_svb_01_peak_1510
2L	20382649	20383000	352	20382811	82.20	13.35966	2.52135	10.80966	macs_svb_01_peak_1511
2L	20385624	20385876	253	20385776	48.08	7.01483	2.25353	4.89926	macs_svb_01_peak_1512
2L	20401411	20401655	245	20401563	48.08	7.24792	2.29355	5.10969	macs_svb_01_peak_1513
2L	20464423	20464705	283	20464570	76.00	10.93598	2.33334	8.52625	macs_svb_01_peak_1514
2L	20466412	20466650	239	20466465	36.45	3.39409	1.78771	1.73952	macs_svb_01_peak_1515
2L	20478935	20479137	203	20479023	55.06	10.53570	2.67620	8.14772	macs_svb_01_peak_1516
2L	20484971	20485416	446	20485138	52.73	7.81325	2.33630	5.62497	macs_svb_01_peak_1517
2L	20485536	20485783	248	20485571	72.90	9.42899	2.23934	7.11850	macs_svb_01_peak_1518
2L	20494561	20495189	629	20494822	85.31	25.94597	3.95902	22.79983	macs_svb_01_peak_1519
2L	20527116	20527327	212	20527198	65.14	15.45328	3.15747	12.78471	macs_svb_01_peak_1520
2L	20545955	20546154	200	20546048	52.73	9.20177	2.56514	6.90445	macs_svb_01_peak_1521
2L	20617446	20617755	310	20617557	44.20	5.64788	2.09279	3.66787	macs_svb_01_peak_1522
2L	20645454	20645758	305	20645605	119.43	29.01713	3.38284	25.74661	macs_svb_01_peak_1523
2L	20670055	20670259	205	20670130	43.43	4.71069	1.94692	2.85313	macs_svb_01_peak_1524
2L	20681774	20682071	298	20681937	74.45	16.70716	3.09219	13.97792	macs_svb_01_peak_1525
2L	20707843	20708043	201	20707883	48.86	6.31290	2.16771	4.26203	macs_svb_01_peak_1526
2L	20715209	20715416	208	20715333	79.88	10.28676	2.24661	7.92023	macs_svb_01_peak_1527
2L	20716055	20716344	290	20716220	125.63	11.29017	1.94820	8.85833	macs_svb_01_peak_1528
2L	20721527	20721732	206	20721639	59.71	12.41897	2.89833	9.91654	macs_svb_01_peak_1529
2L	20726577	20726780	204	20726619	43.43	5.64335	2.12089	3.66399	macs_svb_01_peak_1530
2L	20759678	20760096	419	20759954	114.78	22.08442	2.88000	19.10975	macs_svb_01_peak_1531
2L	20770498	20770720	223	20770571	95.39	12.73888	2.29496	10.22089	macs_svb_01_peak_1532
2L	20782831	20783512	682	20783338	168.29	60.47953	4.83676	56.00889	macs_svb_01_peak_1533
2L	20787299	20787523	225	20787352	73.67	8.49127	2.10943	6.24970	macs_svb_01_peak_1534
2L	20796295	20796494	200	20796353	61.27	5.36694	1.83134	3.41944	macs_svb_01_peak_1535
2L	20806033	20806318	286	20806143	89.18	19.13287	3.02226	16.29269	macs_svb_01_peak_1536
2L	20806371	20806744	374	20806566	71.35	11.04261	2.43266	8.62358	macs_svb_01_peak_1537
2L	20808197	20808527	331	20808383	134.94	50.10054	4.98312	46.00285	macs_svb_01_peak_1538
2L	20811383	20811702	320	20811540	76.00	10.33198	2.26472	7.96238	macs_svb_01_peak_1539
2L	20812496	20812750	255	20812557	48.08	4.78013	1.87622	2.91576	macs_svb_01_peak_1540
2L	20846101	20846340	240	20846199	64.37	10.70312	2.51414	8.30614	macs_svb_01_peak_1541
2L	20859147	20859399	253	20859230	93.06	15.17330	2.54221	12.52344	macs_svb_01_peak_1542
2L	20864807	20865058	252	20864944	96.94	12.64339	2.28830	10.13074	macs_svb_01_peak_1543
2L	20872983	20873216	234	20873168	58.16	5.97336	1.94361	3.96566	macs_svb_01_peak_1544
2L	20886572	20886809	238	20886700	56.61	5.97178	1.98254	3.96460	macs_svb_01_peak_1545
2L	20889843	20890151	309	20890006	89.18	12.87815	2.37327	10.35352	macs_svb_01_peak_1546
2L	20897331	20897548	218	20897359	53.51	4.59413	1.80498	2.75786	macs_svb_01_peak_1547
2L	20897877	20898135	259	20898027	48.08	7.53466	2.34302	5.36438	macs_svb_01_peak_1548
2L	20899713	20900014	302	20899935	54.29	6.82210	2.12638	4.72130	macs_svb_01_peak_1549
2L	20900284	20900490	207	20900449	53.51	2.76403	1.51418	1.24833	macs_svb_01_peak_1550
2L	20907735	20907952	218	20907782	45.76	6.28518	2.21589	4.23834	macs_svb_01_peak_1551
2L	20917529	20918386	858	20917955	203.96	70.78603	4.74445	65.90083	macs_svb_01_peak_1552
2L	20922215	20922519	305	20922371	129.51	28.17419	3.13728	24.93729	macs_svb_01_peak_1553
2L	20923412	20923639	228	20923536	75.22	8.36134	2.06013	6.12751	macs_svb_01_peak_1554
2L	20934314	20934545	232	20934412	41.88	3.62271	1.78657	1.94014	macs_svb_01_peak_1555
2L	20935101	20935331	231	20935183	47.31	7.13875	2.30600	5.00864	macs_svb_01_peak_1556
2L	20939608	20939967	360	20939778	65.92	13.69585	2.93503	11.12653	macs_svb_01_peak_1557
2L	20944416	20944650	235	20944515	73.67	15.64071	2.98695	12.96346	macs_svb_01_peak_1558
2L	20948699	20948956	258	20948846	63.59	12.95711	2.86567	10.42482	macs_svb_01_peak_1559
2L	20951342	20951541	200	20951458	58.94	11.57146	2.80351	9.12146	macs_svb_01_peak_1560
2L	20956941	20957146	206	20957050	55.06	9.14545	2.45668	6.85634	macs_svb_01_peak_1561
2L	20982282	20982510	229	20982402	69.80	12.73593	2.70215	10.21821	macs_svb_01_peak_1562
2L	20987511	20987779	269	20987644	91.51	23.97350	3.53094	20.91571	macs_svb_01_peak_1563
2L	21002767	21002991	225	21002887	66.69	13.66893	2.89539	11.10078	macs_svb_01_peak_1564
2L	21017332	21017667	336	21017504	41.10	4.95104	2.00983	3.04975	macs_svb_01_peak_1565
2L	21018204	21018565	362	21018526	48.08	6.31290	2.13399	4.26203	macs_svb_01_peak_1566
2L	21029509	21029980	472	21029591	67.47	11.99841	2.63345	9.51905	macs_svb_01_peak_1567
2L	21032217	21032416	200	21032321	49.63	5.95419	2.08023	3.94915	macs_svb_01_peak_1568
2L	21038784	21039319	536	21038921	96.16	11.96306	2.20827	9.48665	macs_svb_01_peak_1569
2L	21040802	21041020	219	21040980	48.08	5.78625	2.04508	3.79406	macs_svb_01_peak_1570
2L	21052035	21052968	934	21052401	78.33	15.25442	2.81301	12.60102	macs_svb_01_peak_1571
2L	21053077	21053535	459	21053345	108.57	17.25826	2.54819	14.50333	macs_svb_01_peak_1572
2L	21061140	21061390	251	21061215	63.59	12.73399	2.83299	10.21647	macs_svb_01_peak_1573
2L	21070538	21070769	232	21070700	53.51	7.12236	2.19800	4.99945	macs_svb_01_peak_1574
2L	21072388	21072631	244	21072520	52.73	7.81325	2.33630	5.62497	macs_svb_01_peak_1575
2L	21073365	21073593	229	21073521	75.22	14.03176	2.72232	11.44029	macs_svb_01_peak_1576
2L	21086061	21086295	235	21086183	48.08	4.35259	1.80448	2.54193	macs_svb_01_peak_1577
2L	21096332	21096627	296	21096470	85.31	17.92136	2.97609	15.13427	macs_svb_01_peak_1578
2L	21108259	21108486	228	21108387	130.29	31.11984	3.34914	27.75977	macs_svb_01_peak_1579
2L	21108864	21109202	339	21109035	71.35	15.94648	3.06556	13.25603	macs_svb_01_peak_1580
2L	21111043	21111358	316	21111133	57.39	10.59816	2.65159	8.20600	macs_svb_01_peak_1581
2L	21123381	21123590	210	21123476	52.73	7.83829	2.34037	5.64888	macs_svb_01_peak_1582
2L	21133326	21133596	271	21133454	54.29	5.55187	1.93308	3.58815	macs_svb_01_peak_1583
2L	21136002	21136215	214	21136170	53.51	4.44247	1.78139	2.62303	macs_svb_01_peak_1584
2L	21136619	21136880	262	21136748	69.02	8.35893	2.12184	6.12533	macs_svb_01_peak_1585
2L	21142755	21143143	389	21142953	88.41	8.77197	1.98686	6.50458	macs_svb_01_peak_1586
2L	21149109	21149448	340	21149265	56.61	8.63179	2.38068	6.38147	macs_svb_01_peak_1587
2L	21182792	21183005	214	21182873	75.22	8.86695	2.11736	6.59428	macs_svb_01_peak_1588
2L	21192263	21192492	230	21192323	48.08	7.53466	2.34302	5.36438	macs_svb_01_peak_1589
2L	21194624	21194974	351	21194797	39.55	4.29765	1.93579	2.49223	macs_svb_01_peak_1590
2L	21195261	21195512	252	21195410	58.94	8.29024	2.30535	6.06615	macs_svb_01_peak_1591
2L	21196541	21196793	253	21196667	74.45	20.43376	3.60172	17.53121	macs_svb_01_peak_1592
2L	21202387	21202622	236	21202559	39.55	4.27407	1.93101	2.48176	macs_svb_01_peak_1593
2L	21220559	21220887	329	21220686	153.55	27.01387	2.75003	23.82587	macs_svb_01_peak_1594
2L	21238210	21238413	204	21238286	133.39	12.67491	1.99389	10.16029	macs_svb_01_peak_1595
2L	21251358	21251639	282	21251373	65.14	3.59010	1.55998	1.91239	macs_svb_01_peak_1596
2L	21258919	21259297	379	21259074	60.49	6.87414	2.05653	4.76870	macs_svb_01_peak_1597
2L	21260414	21260637	224	21260569	74.45	12.10264	2.51498	9.61923	macs_svb_01_peak_1598
2L	21264029	21264468	440	21264354	64.37	10.28797	2.45743	7.92139	macs_svb_01_peak_1599
2L	21264610	21264825	216	21264741	51.96	6.73135	2.18841	4.64254	macs_svb_01_peak_1600
2L	21267368	21267580	213	21267470	52.73	7.81325	2.33630	5.62497	macs_svb_01_peak_1601
2L	21279169	21279417	249	21279230	48.08	6.13983	2.10471	4.10365	macs_svb_01_peak_1602
2L	21281964	21282557	594	21282169	80.65	13.22165	2.55167	10.67779	macs_svb_01_peak_1603
2L	21297519	21297804	286	21297663	53.51	9.52495	2.58343	7.20916	macs_svb_01_peak_1604
2L	21299107	21299834	728	21299678	48.08	7.31048	2.30431	5.16839	macs_svb_01_peak_1605
2L	21301153	21301379	227	21301206	49.63	4.09597	1.77038	2.32315	macs_svb_01_peak_1606
2L	21312458	21312672	215	21312564	72.12	6.82426	1.91021	4.72331	macs_svb_01_peak_1607
2L	21313931	21314222	292	21314093	88.41	14.09905	2.51572	11.50419	macs_svb_01_peak_1608
2L	21314932	21315133	202	21315079	60.49	7.05435	2.08159	4.93581	macs_svb_01_peak_1609
2L	21315377	21315653	277	21315505	69.02	10.48664	2.38490	8.10899	macs_svb_01_peak_1610
2L	21321514	21321730	217	21321595	44.20	5.30739	2.03074	3.36450	macs_svb_01_peak_1611
2L	21323903	21324139	237	21323945	45.76	6.37306	2.23196	4.31140	macs_svb_01_peak_1612
2L	21328816	21329077	262	21328903	46.53	5.61280	2.06656	3.64440	macs_svb_01_peak_1613
2L	21331175	21331401	227	21331306	50.41	8.35181	2.45408	6.11929	macs_svb_01_peak_1614
2L	21332110	21332409	300	21332370	41.88	4.95104	2.04685	3.04975	macs_svb_01_peak_1615
2L	21347166	21347365	200	21347341	46.53	6.14360	2.16049	4.10664	macs_svb_01_peak_1616
2L	21357478	21357723	246	21357562	44.98	5.43924	2.08999	3.48494	macs_svb_01_peak_1617
2L	21358096	21358358	263	21358143	51.18	6.30192	2.08736	4.25313	macs_svb_01_peak_1618
2L	21361401	21361605	205	21361469	41.88	4.95104	2.04685	3.04975	macs_svb_01_peak_1619
2L	21367641	21367995	355	21367820	46.53	6.75149	2.26898	4.65520	macs_svb_01_peak_1620
2L	21368088	21368500	413	21368101	50.41	3.52576	1.65834	1.85554	macs_svb_01_peak_1621
2L	21371005	21371391	387	21371088	60.49	9.72568	2.45960	7.39414	macs_svb_01_peak_1622
2L	21372307	21372623	317	21372443	42.65	5.29242	2.08387	3.35229	macs_svb_01_peak_1623
2L	21384490	21384960	471	21384653	50.41	8.35181	2.45408	6.11929	macs_svb_01_peak_1624
2L	21388327	21388542	216	21388353	53.51	5.07553	1.87967	3.16295	macs_svb_01_peak_1625
2L	21389196	21389593	398	21389484	54.29	9.15831	2.49036	6.86806	macs_svb_01_peak_1626
2L	21389976	21390206	231	21390059	58.16	4.54405	1.74010	2.71219	macs_svb_01_peak_1627
2L	21392355	21392554	200	21392396	41.88	4.95104	2.04685	3.04975	macs_svb_01_peak_1628
2L	21559599	21560000	402	21559729	41.10	4.95104	2.00983	3.04975	macs_svb_01_peak_1629
2L	21560328	21560542	215	21560425	56.61	10.99554	2.75024	8.57863	macs_svb_01_peak_1630
2L	21573052	21573306	255	21573195	113.23	32.16082	3.80750	28.75985	macs_svb_01_peak_1631
2L	21574387	21574759	373	21574459	74.45	9.26136	2.18062	6.95996	macs_svb_01_peak_1632
2L	21575355	21575876	522	21575551	89.96	28.17885	4.13453	24.94161	macs_svb_01_peak_1633
2L	21576627	21576960	334	21576755	56.61	10.16845	2.61875	7.80813	macs_svb_01_peak_1634
2L	21585246	21585507	262	21585336	44.20	6.00363	2.15791	3.97766	macs_svb_01_peak_1635
2L	21595724	21596039	316	21595914	49.63	5.15781	1.94742	3.23765	macs_svb_01_peak_1636
2L	21607731	21607951	221	21607822	40.33	4.61938	1.97281	2.77031	macs_svb_01_peak_1637
2L	21614570	21614769	200	21614721	49.63	3.80909	1.72221	2.09189	macs_svb_01_peak_1638
2L	21615390	21615787	398	21615505	82.20	16.46737	2.86912	13.75076	macs_svb_01_peak_1639
2L	21616198	21616560	363	21616530	54.29	2.97183	1.53572	1.39817	macs_svb_01_peak_1640
2L	21616624	21616841	218	21616671	60.49	3.17400	1.53725	1.56190	macs_svb_01_peak_1641
2L	21619317	21619527	211	21619392	72.12	7.66900	2.00887	5.49090	macs_svb_01_peak_1642
2L	21620497	21620696	200	21620683	51.18	5.03540	1.88526	3.12641	macs_svb_01_peak_1643
2L	21623245	21623518	274	21623421	62.04	3.95578	1.62477	2.22320	macs_svb_01_peak_1644
2L	21623776	21624062	287	21623897	93.84	15.03254	2.54939	12.38952	macs_svb_01_peak_1645
2L	21624288	21624557	270	21624368	69.80	8.46482	2.15842	6.22433	macs_svb_01_peak_1646
2L	21628557	21629280	724	21629203	101.59	8.17872	1.84519	5.96264	macs_svb_01_peak_1647
2L	21640214	21640601	388	21640390	49.63	7.93907	2.41706	5.73732	macs_svb_01_peak_1648
2L	21647562	21647777	216	21647666	53.51	9.63868	2.60216	7.31134	macs_svb_01_peak_1649
2L	21648803	21649180	378	21648820	51.96	4.12272	1.76531	2.34631	macs_svb_01_peak_1650
2L	21652829	21653055	227	21653014	39.55	4.29765	1.93579	2.49223	macs_svb_01_peak_1651
2L	21657325	21657749	425	21657519	72.12	15.51151	2.97247	12.83988	macs_svb_01_peak_1652
2L	21663554	21663881	328	21663725	63.59	10.06627	2.45411	7.71518	macs_svb_01_peak_1653
2L	21663943	21664227	285	21664005	51.96	5.94660	2.06068	3.94224	macs_svb_01_peak_1654
2L	21664298	21664543	246	21664351	59.71	8.67528	2.33518	6.42277	macs_svb_01_peak_1655
2L	21683127	21683387	261	21683243	69.02	6.12410	1.85044	4.08954	macs_svb_01_peak_1656
2L	21691066	21691331	266	21691230	58.94	11.93730	2.86131	9.46197	macs_svb_01_peak_1657
2L	21704301	21704536	236	21704420	47.31	7.13875	2.30600	5.00864	macs_svb_01_peak_1658
2L	21719790	21720336	547	21720051	81.43	24.62949	3.93491	21.54148	macs_svb_01_peak_1659
2L	21720968	21721313	346	21721129	80.65	16.20214	2.89551	13.49718	macs_svb_01_peak_1660
2L	21721760	21721960	201	21721874	38.78	3.98604	1.89877	2.22557	macs_svb_01_peak_1661
2L	21728958	21729177	220	21729028	48.08	6.88311	2.23099	4.77639	macs_svb_01_peak_1662
2L	21731249	21731530	282	21731278	40.33	4.61938	1.97281	2.77031	macs_svb_01_peak_1663
2L	21732296	21732729	434	21732637	70.57	18.15989	3.41662	15.35998	macs_svb_01_peak_1664
2L	21739065	21739326	262	21739202	47.31	5.95855	2.10028	3.95259	macs_svb_01_peak_1665
2L	21744975	21745353	379	21745099	58.16	6.17400	1.97212	4.13408	macs_svb_01_peak_1666
2L	21747313	21747513	201	21747454	52.73	5.64996	1.99018	3.66927	macs_svb_01_peak_1667
2L	21749767	21750002	236	21749831	55.84	7.91678	2.29923	5.72142	macs_svb_01_peak_1668
2L	21753917	21754220	304	21754136	52.73	4.71042	1.84150	2.85288	macs_svb_01_peak_1669
2L	21754652	21754874	223	21754828	62.82	5.65462	1.87696	3.67335	macs_svb_01_peak_1670
2L	21754928	21755297	370	21755118	62.82	7.77821	2.16474	5.59235	macs_svb_01_peak_1671
2L	21757543	21757987	445	21757640	82.98	10.36537	2.22169	7.99442	macs_svb_01_peak_1672
2L	21769895	21770106	212	21769988	44.98	3.34723	1.70296	1.71194	macs_svb_01_peak_1673
2L	21784858	21785111	254	21785025	69.02	17.60623	3.34257	14.83154	macs_svb_01_peak_1674
2L	21787065	21787308	244	21787214	59.71	12.41897	2.89833	9.91654	macs_svb_01_peak_1675
2L	21788296	21788510	215	21788468	49.63	2.45919	1.48920	1.00284	macs_svb_01_peak_1676
2L	21790810	21791190	381	21790921	41.10	4.95104	2.00983	3.04975	macs_svb_01_peak_1677
2L	21794820	21795069	250	21794963	158.20	47.11855	4.04073	43.13254	macs_svb_01_peak_1678
2L	21795188	21795427	240	21795283	89.18	13.00471	2.38582	10.47047	macs_svb_01_peak_1679
2L	21795627	21796081	455	21795823	55.06	4.84567	1.80844	2.97503	macs_svb_01_peak_1680
2L	21816097	21816316	220	21816150	38.78	3.98604	1.89877	2.22557	macs_svb_01_peak_1681
2L	21824365	21824815	451	21824648	51.18	5.33353	1.93274	3.38814	macs_svb_01_peak_1682
2L	21832043	21832374	332	21832207	86.08	13.64093	2.48806	11.07416	macs_svb_01_peak_1683
2L	21836794	21837061	268	21836891	48.86	4.84901	1.91759	2.97712	macs_svb_01_peak_1684
2L	21852646	21852858	213	21852711	51.18	8.77277	2.49110	6.50458	macs_svb_01_peak_1685
2L	21867281	21867582	302	21867436	93.84	25.81790	3.70169	22.68050	macs_svb_01_peak_1686
2L	21867661	21868307	647	21867906	138.82	53.50422	5.17841	49.28263	macs_svb_01_peak_1687
2L	21880530	21880758	229	21880669	44.20	6.00363	2.15791	3.97766	macs_svb_01_peak_1688
2L	21885112	21885326	215	21885274	55.84	5.68414	1.95990	3.70055	macs_svb_01_peak_1689
2L	21885538	21885774	237	21885545	54.29	3.86163	1.67533	2.13896	macs_svb_01_peak_1690
2L	21898543	21898742	200	21898604	44.20	4.68111	1.91706	2.82534	macs_svb_01_peak_1691
2L	21905369	21905946	578	21905545	69.80	17.33207	3.33945	14.57452	macs_svb_01_peak_1692
2L	21911178	21911377	200	21911283	38.00	3.98604	1.86175	2.22557	macs_svb_01_peak_1693
2L	21914127	21914360	234	21914348	42.65	3.17649	1.67897	1.56193	macs_svb_01_peak_1694
2L	21940575	21940841	267	21940741	49.63	7.93907	2.41706	5.73732	macs_svb_01_peak_1695
2L	21974800	21974999	200	21974852	41.88	4.95104	2.04685	3.04975	macs_svb_01_peak_1696
2L	21978872	21979320	449	21979005	45.76	6.37306	2.23196	4.31140	macs_svb_01_peak_1697
2L	21996119	21996355	237	21996292	43.43	5.64335	2.12089	3.66399	macs_svb_01_peak_1698
2L	22004645	22004844	200	22004686	40.33	4.61938	1.97281	2.77031	macs_svb_01_peak_1699
2L	22019354	22019582	229	22019406	151.23	15.31667	2.05710	12.66089	macs_svb_01_peak_1700
2L	22027114	22027339	226	22027172	48.86	5.80653	2.08086	3.81181	macs_svb_01_peak_1701
2L	22032363	22032566	204	22032451	38.00	3.98604	1.86175	2.22557	macs_svb_01_peak_1702
2L	22044002	22044374	373	22044077	48.08	7.53466	2.34302	5.36438	macs_svb_01_peak_1703
2L	22058774	22058973	200	22058895	41.10	4.95104	2.00983	3.04975	macs_svb_01_peak_1704
2L	22062392	22062636	245	22062532	52.73	9.20177	2.56514	6.90445	macs_svb_01_peak_1705
2L	22082380	22082646	267	22082542	45.76	5.27579	2.03284	3.34528	macs_svb_01_peak_1706
2L	22097768	22098066	299	22097827	41.88	4.92529	2.04180	3.04539	macs_svb_01_peak_1707
2L	22130608	22130989	382	22130755	79.88	17.14959	3.04052	14.39859	macs_svb_01_peak_1708
2L	22131048	22131291	244	22131155	74.45	15.23453	2.90190	12.58174	macs_svb_01_peak_1709
2L	22132514	22132791	278	22132698	57.39	7.81912	2.23196	5.63070	macs_svb_01_peak_1710
2L	22134743	22134974	232	22134902	71.35	16.75290	3.17591	14.02147	macs_svb_01_peak_1711
2L	22137013	22137508	496	22137162	62.04	9.22212	2.33486	6.92247	macs_svb_01_peak_1712
2L	22137655	22138049	395	22137751	47.31	5.95855	2.10028	3.95259	macs_svb_01_peak_1713
2L	22163894	22164108	215	22164031	61.27	5.34327	1.82812	3.39707	macs_svb_01_peak_1714
2L	22165418	22165953	536	22165712	91.51	15.76857	2.64316	13.08566	macs_svb_01_peak_1715
2L	22176030	22176686	657	22176225	53.51	9.63868	2.60216	7.31134	macs_svb_01_peak_1716
2L	22176796	22177047	252	22176919	49.63	7.93907	2.41706	5.73732	macs_svb_01_peak_1717
2L	22211095	22211329	235	22211156	55.06	10.53570	2.67620	8.14772	macs_svb_01_peak_1718
2L	22239160	22239668	509	22239536	52.73	7.21113	2.23896	5.07487	macs_svb_01_peak_1719
2L	22249523	22249823	301	22249707	55.84	6.14826	2.02989	4.11051	macs_svb_01_peak_1720
2L	22281669	22281877	209	22281787	41.10	4.95104	2.00983	3.04975	macs_svb_01_peak_1721
2L	22311929	22312174	246	22312049	39.55	4.29765	1.93579	2.49223	macs_svb_01_peak_1722
2L	22364381	22364724	344	22364505	51.96	8.77277	2.52812	6.50458	macs_svb_01_peak_1723
2L	22538182	22538382	201	22538349	79.10	6.15403	1.78005	4.11585	macs_svb_01_peak_1724
2L	22540408	22540618	211	22540545	62.04	6.07528	1.91034	4.04428	macs_svb_01_peak_1725
2L	22541577	22541785	209	22541639	51.18	8.77277	2.49110	6.50458	macs_svb_01_peak_1726
2L	22551052	22551642	591	22551286	62.04	8.04042	2.17383	5.83222	macs_svb_01_peak_1727
2L	22573123	22573329	207	22573186	48.86	7.53466	2.38004	5.36438	macs_svb_01_peak_1728
2L	22578755	22578960	206	22578948	46.53	5.61280	2.06656	3.64440	macs_svb_01_peak_1729
2L	22579038	22579282	245	22579190	62.82	7.39929	2.11313	5.25073	macs_svb_01_peak_1730
2L	22751957	22752187	231	22752011	41.10	4.95104	2.00983	3.04975	macs_svb_01_peak_1731
2L	22753227	22753451	225	22753407	47.31	3.43578	1.66574	1.77611	macs_svb_01_peak_1732
2L	22756598	22756870	273	22756665	50.41	7.78430	2.35818	5.59817	macs_svb_01_peak_1733
2L	22757257	22757483	227	22757298	46.53	3.87253	1.76040	2.14879	macs_svb_01_peak_1734
2L	22758136	22758355	220	22758241	41.10	4.95104	2.00983	3.04975	macs_svb_01_peak_1735
2L	22925223	22925559	337	22925363	98.49	17.33815	2.68893	14.58009	macs_svb_01_peak_1736
2L	22927864	22928081	218	22927934	68.25	7.04352	1.97844	4.92597	macs_svb_01_peak_1737
2L	22981410	22981738	329	22981513	50.41	8.35181	2.45408	6.11929	macs_svb_01_peak_1738
2L	22985698	22985900	203	22985764	57.39	11.46278	2.78727	9.01785	macs_svb_01_peak_1739
2L	22996583	22996785	203	22996719	43.43	5.64335	2.12089	3.66399	macs_svb_01_peak_1740
2L	23024004	23024284	281	23024155	72.90	19.28514	3.52768	16.43271	macs_svb_01_peak_1741
2L	23024653	23024865	213	23024681	41.10	4.95104	2.00983	3.04975	macs_svb_01_peak_1742
2L	23025163	23025684	522	23025479	72.12	5.74124	1.78348	3.75314	macs_svb_01_peak_1743
2L	23026808	23027141	334	23027054	47.31	7.13875	2.30600	5.00864	macs_svb_01_peak_1744
2L	23068056	23068351	296	23068195	59.71	11.52577	2.75975	9.07827	macs_svb_01_peak_1745
2L	23075294	23075574	281	23075454	67.47	16.51725	3.26853	13.79614	macs_svb_01_peak_1746
2L	23180077	23180342	266	23180299	41.10	4.95104	2.00983	3.04975	macs_svb_01_peak_1747
2L	23313353	23313626	274	23313501	63.59	14.41506	3.08343	11.80248	macs_svb_01_peak_1748
2L	23314420	23314690	271	23314594	50.41	8.35181	2.45408	6.11929	macs_svb_01_peak_1749
2L	23315155	23315497	343	23315346	48.08	7.50121	2.33723	5.34581	macs_svb_01_peak_1750
2L	23368833	23369033	201	23368869	46.53	6.14360	2.16049	4.10664	macs_svb_01_peak_1751
2R	1074274	1074506	233	1074392	38.00	3.96356	1.85715	2.22557	macs_svb_01_peak_1752
2R	1080303	1080684	382	1080497	40.33	4.61938	1.97281	2.77031	macs_svb_01_peak_1753
2R	1080787	1080995	209	1080898	44.20	6.00363	2.15791	3.97766	macs_svb_01_peak_1754
2R	1264131	1264344	214	1264243	48.08	7.53466	2.34302	5.36438	macs_svb_01_peak_1755
2R	1341562	1341844	283	1341627	43.43	5.10066	2.01949	3.18581	macs_svb_01_peak_1756
2R	1345195	1345452	258	1345329	69.80	12.73593	2.70215	10.21821	macs_svb_01_peak_1757
2R	1512806	1513052	247	1512876	56.61	6.47903	2.05759	4.40979	macs_svb_01_peak_1758
2R	1513278	1513764	487	1513728	83.76	7.10757	1.86686	4.98555	macs_svb_01_peak_1759
2R	1516246	1516502	257	1516332	115.55	22.72939	2.91379	19.72762	macs_svb_01_peak_1760
2R	1521521	1521794	274	1521643	91.51	9.73131	2.05579	7.39879	macs_svb_01_peak_1761
2R	1521889	1523370	1482	1523090	115.55	29.69236	3.53187	26.39454	macs_svb_01_peak_1762
2R	1526435	1526884	450	1526496	77.55	8.05359	2.01414	5.84461	macs_svb_01_peak_1763
2R	1526999	1527274	276	1527110	50.41	8.35181	2.45408	6.11929	macs_svb_01_peak_1764
2R	1590221	1590514	294	1590370	62.82	13.90583	3.04641	11.32020	macs_svb_01_peak_1765
2R	1591997	1592431	435	1592097	52.73	9.16389	2.55881	6.87276	macs_svb_01_peak_1766
2R	1649690	1650348	659	1650107	49.63	7.90451	2.41109	5.71012	macs_svb_01_peak_1767
2R	2492995	2493445	451	2493297	44.20	6.00363	2.15791	3.97766	macs_svb_01_peak_1768
2R	2495202	2495418	217	2495388	41.88	4.95104	2.04685	3.04975	macs_svb_01_peak_1769
2R	2564920	2565175	256	2565108	62.04	6.90015	2.02055	4.79270	macs_svb_01_peak_1770
2R	2565414	2565636	223	2565464	61.27	8.35548	2.23977	6.12245	macs_svb_01_peak_1771
2R	2953591	2953805	215	2953649	46.53	6.75149	2.26898	4.65520	macs_svb_01_peak_1772
2R	2954853	2955069	217	2954956	50.41	8.35181	2.45408	6.11929	macs_svb_01_peak_1773
2R	2957840	2958047	208	2957955	48.86	7.53466	2.38004	5.36438	macs_svb_01_peak_1774
2R	2958627	2959220	594	2958726	48.86	7.53466	2.38004	5.36438	macs_svb_01_peak_1775
2R	2964619	2964821	203	2964694	46.53	6.75149	2.26898	4.65520	macs_svb_01_peak_1776
2R	2967042	2967245	204	2967182	39.55	4.29765	1.93579	2.49223	macs_svb_01_peak_1777
2R	2967467	2967706	240	2967604	53.51	8.87757	2.47775	6.60361	macs_svb_01_peak_1778
2R	3514762	3514967	206	3514891	44.20	6.00363	2.15791	3.97766	macs_svb_01_peak_1779
2R	3933574	3934036	463	3933768	47.31	7.13875	2.30600	5.00864	macs_svb_01_peak_1780
2R	3934106	3934326	221	3934258	44.98	6.00363	2.19493	3.97766	macs_svb_01_peak_1781
2R	3936690	3936948	259	3936759	44.20	6.00363	2.15791	3.97766	macs_svb_01_peak_1782
2R	4012538	4013000	463	4012718	49.63	7.93907	2.41706	5.73732	macs_svb_01_peak_1783
2R	4014672	4015099	428	4014715	62.04	7.71388	2.12977	5.53204	macs_svb_01_peak_1784
2R	4029405	4029646	242	4029555	47.31	7.13875	2.30600	5.00864	macs_svb_01_peak_1785
2R	4130781	4131160	380	4130985	59.71	8.67528	2.33518	6.42277	macs_svb_01_peak_1786
2R	4132357	4132735	379	4132540	51.96	8.18741	2.42933	5.97038	macs_svb_01_peak_1787
2R	4185939	4186179	241	4186051	58.16	10.29746	2.57233	7.92965	macs_svb_01_peak_1788
2R	4187897	4188280	384	4188038	57.39	3.63811	1.62189	1.95386	macs_svb_01_peak_1789
2R	4236303	4236518	216	4236360	41.88	4.95104	2.04685	3.04975	macs_svb_01_peak_1790
2R	4237742	4237973	232	4237831	45.76	6.37306	2.23196	4.31140	macs_svb_01_peak_1791
2R	4238254	4238701	448	4238560	57.39	9.16797	2.43284	6.87645	macs_svb_01_peak_1792
2R	4239546	4239776	231	4239642	50.41	8.35181	2.45408	6.11929	macs_svb_01_peak_1793
2R	4243011	4243429	419	4243125	79.88	19.12240	3.28772	16.28243	macs_svb_01_peak_1794
2R	4470722	4471092	371	4471007	44.20	6.00363	2.15791	3.97766	macs_svb_01_peak_1795
2R	4471209	4471826	618	4471558	78.33	14.60080	2.73541	11.97941	macs_svb_01_peak_1796
2R	4511161	4511405	245	4511268	50.41	8.35181	2.45408	6.11929	macs_svb_01_peak_1797
2R	4516424	4516670	247	4516500	68.25	11.69220	2.56464	9.23639	macs_svb_01_peak_1798
2R	4517445	4517644	200	4517603	57.39	7.91230	2.24569	5.71725	macs_svb_01_peak_1799
2R	4517914	4518237	324	4518157	57.39	5.42553	1.88349	3.47316	macs_svb_01_peak_1800
2R	4564478	4564747	270	4564573	58.94	11.93730	2.86131	9.46197	macs_svb_01_peak_1801
2R	4595780	4595983	204	4595836	53.51	7.23606	2.21587	5.09852	macs_svb_01_peak_1802
2R	4596534	4596747	214	4596604	50.41	3.21559	1.60651	1.59667	macs_svb_01_peak_1803
2R	4597697	4597997	301	4597938	46.53	6.75149	2.26898	4.65520	macs_svb_01_peak_1804
2R	4615841	4616042	202	4615888	44.20	6.00363	2.15791	3.97766	macs_svb_01_peak_1805
2R	4620358	4620941	584	4620725	68.25	15.96654	3.14751	13.27513	macs_svb_01_peak_1806
2R	4673284	4673561	278	4673421	48.08	6.31290	2.13399	4.26203	macs_svb_01_peak_1807
2R	4691550	4692001	452	4691669	48.08	7.53466	2.34302	5.36438	macs_svb_01_peak_1808
2R	4692461	4692702	242	4692641	55.84	8.36271	2.36821	6.12802	macs_svb_01_peak_1809
2R	4695256	4695481	226	4695302	40.33	4.61938	1.97281	2.77031	macs_svb_01_peak_1810
2R	4698987	4699221	235	4699120	45.76	4.80543	1.94814	2.93841	macs_svb_01_peak_1811
2R	4700930	4701625	696	4701049	55.84	8.36271	2.36821	6.12802	macs_svb_01_peak_1812
2R	4727367	4727601	235	4727511	62.82	4.88616	1.77268	3.01133	macs_svb_01_peak_1813
2R	4728758	4729336	579	4729289	67.47	6.73053	1.95628	4.64192	macs_svb_01_peak_1814
2R	4743432	4743697	266	4743613	38.00	3.98604	1.86175	2.22557	macs_svb_01_peak_1815
2R	4744716	4745170	455	4745009	66.69	12.80546	2.77435	10.28452	macs_svb_01_peak_1816
2R	4745256	4745566	311	4745380	53.51	3.31211	1.60325	1.68135	macs_svb_01_peak_1817
2R	4755828	4756144	317	4755990	52.73	6.13285	2.06673	4.09705	macs_svb_01_peak_1818
2R	4757508	4757710	203	4757521	41.10	4.01865	1.83053	2.25400	macs_svb_01_peak_1819
2R	4775006	4775347	342	4775176	55.84	10.53570	2.71322	8.14772	macs_svb_01_peak_1820
2R	4788694	4788898	205	4788700	60.49	4.03975	1.66189	2.27310	macs_svb_01_peak_1821
2R	4788988	4789593	606	4789451	48.86	7.50121	2.37416	5.34581	macs_svb_01_peak_1822
2R	4789700	4789971	272	4789869	58.94	11.93730	2.86131	9.46197	macs_svb_01_peak_1823
2R	4822468	4822753	286	4822575	51.18	4.73548	1.83746	2.87499	macs_svb_01_peak_1824
2R	4828549	4828877	329	4828701	56.61	9.87050	2.57199	7.53102	macs_svb_01_peak_1825
2R	4829078	4829288	211	4829111	65.14	10.42844	2.44975	8.05398	macs_svb_01_peak_1826
2R	4829450	4829653	204	4829575	65.14	5.95637	1.86845	3.95109	macs_svb_01_peak_1827
2R	5113748	5113967	220	5113864	51.96	8.73600	2.52188	6.47889	macs_svb_01_peak_1828
2R	5122108	5122914	807	5122280	191.55	73.28508	5.20411	68.30892	macs_svb_01_peak_1829
2R	5123552	5123768	217	5123640	64.37	8.20739	2.17892	5.98855	macs_svb_01_peak_1830
2R	5125141	5125342	202	5125247	48.08	6.37895	2.14519	4.31690	macs_svb_01_peak_1831
2R	5125723	5125922	200	5125869	46.53	5.78839	2.09757	3.79549	macs_svb_01_peak_1832
2R	5126108	5126323	216	5126251	55.06	9.64275	2.53443	7.31531	macs_svb_01_peak_1833
2R	5128253	5128796	544	5128406	116.33	33.97065	3.91090	30.49378	macs_svb_01_peak_1834
2R	5141362	5141561	200	5141406	48.86	3.68896	1.71922	1.98614	macs_svb_01_peak_1835
2R	5144447	5145363	917	5145206	80.65	16.37645	2.91620	13.66433	macs_svb_01_peak_1836
2R	5148306	5148658	353	5148457	46.53	6.75149	2.26898	4.65520	macs_svb_01_peak_1837
2R	5153613	5154037	425	5153887	51.96	5.33353	1.96146	3.38814	macs_svb_01_peak_1838
2R	5179614	5179822	209	5179679	37.22	3.68479	1.82473	1.98304	macs_svb_01_peak_1839
2R	5184207	5184406	200	5184276	44.98	6.00363	2.19493	3.97766	macs_svb_01_peak_1840
2R	5187678	5187877	200	5187854	44.98	6.00363	2.19493	3.97766	macs_svb_01_peak_1841
2R	5241121	5241344	224	5241273	47.31	7.13875	2.30600	5.00864	macs_svb_01_peak_1842
2R	5250174	5250412	239	5250276	47.31	7.13875	2.30600	5.00864	macs_svb_01_peak_1843
2R	5250587	5250794	208	5250629	44.20	5.97459	2.15259	3.96566	macs_svb_01_peak_1844
2R	5251063	5251294	232	5251217	54.29	10.08337	2.63918	7.72731	macs_svb_01_peak_1845
2R	5259695	5260214	520	5259784	79.10	11.48047	2.35595	9.03460	macs_svb_01_peak_1846
2R	5260631	5260886	256	5260723	48.08	7.53466	2.34302	5.36438	macs_svb_01_peak_1847
2R	5293532	5294046	515	5293885	105.47	32.61980	4.09500	29.19660	macs_svb_01_peak_1848
2R	5299279	5299633	355	5299444	47.31	7.13875	2.30600	5.00864	macs_svb_01_peak_1849
2R	5300643	5300895	253	5300809	48.08	7.00275	2.25146	4.88808	macs_svb_01_peak_1850
2R	5300967	5301339	373	5301185	51.96	8.77277	2.52812	6.50458	macs_svb_01_peak_1851
2R	5303197	5303509	313	5303333	48.08	6.88311	2.23099	4.77639	macs_svb_01_peak_1852
2R	5304394	5304628	235	5304531	60.49	12.80701	2.91976	10.28586	macs_svb_01_peak_1853
2R	5306993	5307258	266	5307170	91.51	19.06032	2.98422	16.22273	macs_svb_01_peak_1854
2R	5312613	5312832	220	5312763	46.53	6.75149	2.26898	4.65520	macs_svb_01_peak_1855
2R	5327819	5328052	234	5327990	48.86	7.53466	2.38004	5.36438	macs_svb_01_peak_1856
2R	5339432	5339798	367	5339437	42.65	2.56512	1.55905	1.09260	macs_svb_01_peak_1857
2R	5353569	5353868	300	5353686	43.43	5.64335	2.12089	3.66399	macs_svb_01_peak_1858
2R	5358230	5358786	557	5358284	44.98	5.98577	2.19160	3.97641	macs_svb_01_peak_1859
2R	5359399	5359955	557	5359592	44.98	6.00363	2.19493	3.97766	macs_svb_01_peak_1860
2R	5398444	5398688	245	5398609	49.63	7.93907	2.41706	5.73732	macs_svb_01_peak_1861
2R	5398861	5399441	581	5399166	47.31	7.13875	2.30600	5.00864	macs_svb_01_peak_1862
2R	5412793	5414174	1382	5414024	107.02	24.10073	3.15851	21.03594	macs_svb_01_peak_1863
2R	5416235	5416889	655	5416507	85.31	16.19837	2.78408	13.49358	macs_svb_01_peak_1864
2R	5493054	5493488	435	5493160	44.98	6.00363	2.19493	3.97766	macs_svb_01_peak_1865
2R	5494841	5495056	216	5494999	46.53	5.03056	1.96408	3.12197	macs_svb_01_peak_1866
2R	5495660	5496556	897	5496190	81.43	20.64100	3.40616	17.73006	macs_svb_01_peak_1867
2R	5508800	5509286	487	5509057	82.98	25.25028	4.00895	22.13329	macs_svb_01_peak_1868
2R	5518666	5519614	949	5519414	100.04	37.25326	4.82340	33.64050	macs_svb_01_peak_1869
2R	5519748	5519956	209	5519917	49.63	7.93907	2.41706	5.73732	macs_svb_01_peak_1870
2R	5520208	5520449	242	5520345	52.73	9.20177	2.56514	6.90445	macs_svb_01_peak_1871
2R	5525635	5525856	222	5525746	52.73	9.20177	2.56514	6.90445	macs_svb_01_peak_1872
2R	5527670	5527900	231	5527705	39.55	4.29765	1.93579	2.49223	macs_svb_01_peak_1873
2R	5542612	5542851	240	5542763	38.78	3.98604	1.89877	2.22557	macs_svb_01_peak_1874
2R	5604548	5605057	510	5604902	60.49	11.99242	2.79500	9.51374	macs_svb_01_peak_1875
2R	5607722	5608007	286	5607843	71.35	17.77500	3.31868	14.99375	macs_svb_01_peak_1876
2R	5610054	5610531	478	5610246	43.43	5.64335	2.12089	3.66399	macs_svb_01_peak_1877
2R	5647590	5647815	226	5647739	48.08	7.53466	2.34302	5.36438	macs_svb_01_peak_1878
2R	5650186	5650545	360	5650288	53.51	6.37087	2.08055	4.31140	macs_svb_01_peak_1879
2R	5651690	5652080	391	5651881	80.65	13.22165	2.55167	10.67779	macs_svb_01_peak_1880
2R	5653695	5653935	241	5653736	65.92	5.32756	1.80861	3.38324	macs_svb_01_peak_1881
2R	5663598	5664005	408	5663900	65.92	7.50376	2.09121	5.34724	macs_svb_01_peak_1882
2R	5671293	5671516	224	5671468	59.71	6.21509	1.98414	4.17253	macs_svb_01_peak_1883
2R	5687244	5687682	439	5687439	106.25	31.85895	3.97205	28.46966	macs_svb_01_peak_1884
2R	5689967	5690557	591	5690273	65.92	12.37735	2.74707	9.88074	macs_svb_01_peak_1885
2R	5697508	5697848	341	5697650	72.12	11.68392	2.48717	9.22904	macs_svb_01_peak_1886
2R	5702236	5702715	480	5702418	106.25	14.62753	2.34160	12.00461	macs_svb_01_peak_1887
2R	5721367	5721600	234	5721477	48.08	7.53466	2.34302	5.36438	macs_svb_01_peak_1888
2R	5721972	5722203	232	5722142	47.31	5.58882	2.03652	3.62276	macs_svb_01_peak_1889
2R	5724039	5724240	202	5724044	48.86	3.35820	1.66191	1.72082	macs_svb_01_peak_1890
2R	5743298	5744206	909	5743933	52.73	8.17079	2.39461	5.95489	macs_svb_01_peak_1891
2R	5753352	5753604	253	5753377	82.20	7.38659	1.89101	5.23896	macs_svb_01_peak_1892
2R	5767514	5767722	209	5767582	41.88	3.62271	1.78657	1.94014	macs_svb_01_peak_1893
2R	5768922	5769225	304	5769039	47.31	7.13875	2.30600	5.00864	macs_svb_01_peak_1894
2R	5769859	5770247	389	5770003	46.53	6.48380	2.22107	4.41377	macs_svb_01_peak_1895
2R	5774186	5774566	381	5774302	58.94	4.19828	1.71254	2.41377	macs_svb_01_peak_1896
2R	5780685	5780901	217	5780780	46.53	6.14360	2.16049	4.10664	macs_svb_01_peak_1897
2R	5781477	5781697	221	5781519	44.20	6.00363	2.15791	3.97766	macs_svb_01_peak_1898
2R	5783771	5783986	216	5783904	51.96	8.77277	2.52812	6.50458	macs_svb_01_peak_1899
2R	5785260	5786025	766	5785416	52.73	9.20177	2.56514	6.90445	macs_svb_01_peak_1900
2R	5787579	5787801	223	5787695	44.98	4.94771	1.99912	3.04975	macs_svb_01_peak_1901
2R	5944373	5944572	200	5944528	44.20	6.00363	2.15791	3.97766	macs_svb_01_peak_1902
2R	5986364	5986758	395	5986475	58.94	4.19828	1.71254	2.41377	macs_svb_01_peak_1903
2R	5986913	5987174	262	5986999	55.84	5.62166	1.95048	3.65221	macs_svb_01_peak_1904
2R	5988286	5989057	772	5988644	109.35	22.47284	2.98236	19.48191	macs_svb_01_peak_1905
2R	5995149	5995424	276	5995259	81.43	13.64717	2.57591	11.07995	macs_svb_01_peak_1906
2R	6008497	6008954	458	6008906	54.29	5.48980	1.92366	3.53116	macs_svb_01_peak_1907
2R	6024738	6024981	244	6024800	48.08	4.43217	1.81785	2.61338	macs_svb_01_peak_1908
2R	6034634	6034919	286	6034753	54.29	5.60557	1.94122	3.63817	macs_svb_01_peak_1909
2R	6038579	6038836	258	6038716	56.61	4.61236	1.78146	2.77031	macs_svb_01_peak_1910
2R	6041972	6042415	444	6042274	66.69	6.00216	1.88039	3.97766	macs_svb_01_peak_1911
2R	6046370	6046570	201	6046452	48.86	6.03386	2.11979	4.00586	macs_svb_01_peak_1912
2R	6052772	6053039	268	6052946	82.98	24.98729	3.97256	21.88440	macs_svb_01_peak_1913
2R	6053165	6053371	207	6053223	47.31	6.93415	2.27004	4.82473	macs_svb_01_peak_1914
2R	6076348	6076949	602	6076703	137.27	36.36296	3.63858	32.78785	macs_svb_01_peak_1915
2R	6089097	6089390	294	6089129	82.20	5.60535	1.70501	3.63798	macs_svb_01_peak_1916
2R	6091086	6091439	354	6091265	79.88	9.73306	2.18589	7.40012	macs_svb_01_peak_1917
2R	6091536	6091738	203	6091571	67.47	6.29679	1.90194	4.24905	macs_svb_01_peak_1918
2R	6119709	6119931	223	6119852	89.96	10.41320	2.15035	8.04015	macs_svb_01_peak_1919
2R	6127264	6127560	297	6127519	65.14	6.65545	1.95806	4.57222	macs_svb_01_peak_1920
2R	6128286	6128575	290	6128403	96.16	17.18726	2.69600	14.43466	macs_svb_01_peak_1921
2R	6143789	6144012	224	6143974	56.61	5.90745	1.97303	3.90506	macs_svb_01_peak_1922
2R	6156085	6156301	217	6156237	92.29	8.84828	1.95979	6.57652	macs_svb_01_peak_1923
2R	6157396	6157633	238	6157464	90.74	10.92037	2.18417	8.51162	macs_svb_01_peak_1924
2R	6157774	6158076	303	6157943	74.45	8.03204	2.03917	5.82468	macs_svb_01_peak_1925
2R	6165533	6165774	242	6165644	51.18	7.65955	2.30698	5.48176	macs_svb_01_peak_1926
2R	6165926	6166345	420	6166246	59.71	11.09295	2.69364	8.67120	macs_svb_01_peak_1927
2R	6167673	6168172	500	6168023	75.22	15.89998	2.95445	13.21104	macs_svb_01_peak_1928
2R	6170806	6171014	209	6170862	58.94	7.17284	2.14221	5.03990	macs_svb_01_peak_1929
2R	6173336	6173554	219	6173430	69.02	14.04986	2.84637	11.45778	macs_svb_01_peak_1930
2R	6191002	6191681	680	6191346	155.10	57.65422	4.97143	53.28852	macs_svb_01_peak_1931
2R	6194323	6194738	416	6194544	116.33	22.35068	2.86164	19.36410	macs_svb_01_peak_1932
2R	6198850	6199253	404	6199094	54.29	6.53890	2.08312	4.46465	macs_svb_01_peak_1933
2R	6219989	6220294	306	6220182	96.16	15.73213	2.55694	13.05085	macs_svb_01_peak_1934
2R	6220571	6221003	433	6220724	156.65	45.35110	3.96115	41.43266	macs_svb_01_peak_1935
2R	6221206	6221463	258	6221336	89.18	9.36851	2.03117	7.06148	macs_svb_01_peak_1936
2R	6227053	6227321	269	6227147	69.80	7.36256	2.02275	5.21687	macs_svb_01_peak_1937
2R	6244373	6244726	354	6244586	52.73	5.14033	1.90956	3.22170	macs_svb_01_peak_1938
2R	6245182	6245878	697	6245486	136.49	14.77984	2.11524	12.15070	macs_svb_01_peak_1939
2R	6254931	6255158	228	6254996	48.08	7.53466	2.34302	5.36438	macs_svb_01_peak_1940
2R	6499910	6500638	729	6500387	157.43	56.59818	4.83016	52.26925	macs_svb_01_peak_1941
2R	6546506	6546919	414	6546632	74.45	20.13255	3.55893	17.24426	macs_svb_01_peak_1942
2R	6549776	6550061	286	6549936	41.10	4.50622	1.92423	2.67802	macs_svb_01_peak_1943
2R	6571786	6572124	339	6571792	50.41	3.15630	1.59653	1.54576	macs_svb_01_peak_1944
2R	6590455	6590670	216	6590495	51.18	5.33353	1.93274	3.38814	macs_svb_01_peak_1945
2R	6613371	6613765	395	6613541	84.53	10.96851	2.24963	8.55756	macs_svb_01_peak_1946
2R	6647616	6648471	856	6647966	105.47	23.01928	3.10770	20.00474	macs_svb_01_peak_1947
2R	6663415	6663669	255	6663516	159.76	15.07168	2.00945	12.42605	macs_svb_01_peak_1948
2R	6759613	6759867	255	6759697	70.57	6.85845	1.94489	4.75447	macs_svb_01_peak_1949
2R	6769968	6770179	212	6770074	49.63	7.93907	2.41706	5.73732	macs_svb_01_peak_1950
2R	6790565	6790790	226	6790637	45.76	3.60552	1.73168	1.92553	macs_svb_01_peak_1951
2R	6809793	6809996	204	6809903	79.88	7.41339	1.93395	5.26409	macs_svb_01_peak_1952
2R	6862142	6862341	200	6862186	46.53	3.51806	1.69753	1.84941	macs_svb_01_peak_1953
2R	6869589	6869792	204	6869708	86.08	10.35073	2.15336	7.98036	macs_svb_01_peak_1954
2R	6870729	6871052	324	6870823	86.08	5.54633	1.67466	3.58341	macs_svb_01_peak_1955
2R	6885069	6885302	234	6885178	43.43	5.30119	2.05689	3.35943	macs_svb_01_peak_1956
2R	6885486	6886063	578	6885663	65.14	7.50376	2.06697	5.34724	macs_svb_01_peak_1957
2R	6959853	6960102	250	6959955	65.14	15.45328	3.15747	12.78471	macs_svb_01_peak_1958
2R	6970389	6970592	204	6970489	80.65	9.26002	2.11757	6.95869	macs_svb_01_peak_1959
2R	6974986	6975308	323	6975164	120.20	24.03005	2.93758	20.96774	macs_svb_01_peak_1960
2R	7009556	7009762	207	7009658	63.59	8.89557	2.29376	6.62065	macs_svb_01_peak_1961
2R	7013040	7013261	222	7013091	96.94	8.10376	1.87623	5.89147	macs_svb_01_peak_1962
2R	7021231	7021466	236	7021384	59.71	7.49286	2.16528	5.33873	macs_svb_01_peak_1963
2R	7022016	7022387	372	7022203	60.49	7.33253	2.12035	5.18900	macs_svb_01_peak_1964
2R	7024119	7024566	448	7024256	65.92	5.71370	1.85885	3.72803	macs_svb_01_peak_1965
2R	7028325	7028608	284	7028498	104.69	19.91065	2.84125	17.03104	macs_svb_01_peak_1966
2R	7028875	7029152	278	7029052	87.63	13.64427	2.48969	11.07730	macs_svb_01_peak_1967
2R	7030846	7031063	218	7031026	61.27	6.57499	1.99569	4.49841	macs_svb_01_peak_1968
2R	7048698	7048964	267	7048791	81.43	11.47463	2.33775	9.02934	macs_svb_01_peak_1969
2R	7052390	7052602	213	7052488	114.00	23.84233	3.01049	20.78914	macs_svb_01_peak_1970
2R	7054187	7054473	287	7054342	100.82	22.03106	3.11939	19.05891	macs_svb_01_peak_1971
2R	7064127	7064410	284	7064266	116.33	29.30072	3.46711	26.01739	macs_svb_01_peak_1972
2R	7068886	7069101	216	7068950	59.71	9.23701	2.41698	6.93663	macs_svb_01_peak_1973
2R	7077032	7077243	212	7077108	53.51	9.63868	2.60216	7.31134	macs_svb_01_peak_1974
2R	7092850	7093114	265	7092981	66.69	15.98208	3.23151	13.28699	macs_svb_01_peak_1975
2R	7132934	7133214	281	7133079	48.08	7.53466	2.34302	5.36438	macs_svb_01_peak_1976
2R	7169411	7169642	232	7169547	76.78	12.34047	2.52028	9.84515	macs_svb_01_peak_1977
2R	7170226	7170499	274	7170359	103.92	25.60088	3.41755	22.46976	macs_svb_01_peak_1978
2R	7171316	7171559	244	7171438	114.78	26.14373	3.23397	22.99072	macs_svb_01_peak_1979
2R	7188898	7189410	513	7189146	74.45	12.92398	2.61432	10.39431	macs_svb_01_peak_1980
[truncated: 6,726 more rows]
